# Supplementary material for: Proteomic Analysis Reveals Key Proteins and Phosphoproteins upon Seed Germination of Wheat (Triticum aestivum L.)
Source: Front Plant Sci. 2015 Nov 18;6:1017. doi: 10.3389/fpls.2015.01017 (PMC4649031; doi:10.3389/fpls.2015.01017)
Supplement: Supplementary file 3 [file Table3.XLS]

## Sheet: MS
Supplemental Table S3. Peptide information of DEPs identified by MALDI-TOF MS
Spot	Protein Name					Accession No.		Protein	Protein
								Score	Score
									C. I. %
1	Peroxidase 1 [Triticum aestivum]					gi|22001285		80	99.991
	Protein Group
	Peroxidase precursor [Aegilops tauschii subsp. strangulata]					gi|28916432
	Unnamed protein product [Triticum aestivum]					gi|219910907
	Peptide Information
	Calc. Mass	Obsrv. Mass	± da	± ppm	Start	End	Sequence			Modification
					Seq.	Seq.
	998.599	998.583	-0.0164	-16	62	71	DIGLAAGLLR
	1004.48	1004.47	-0.0172	-17	34	41	GLSFDFYR
	1019.56	1019.48	-0.0825	-81	53	61	GFVQDAVRK
	1126.69	1126.66	-0.0359	-32	61	71	KDIGLAAGLLR
	1188.62	1188.59	-0.0273	-23	43	52	TCPRAESIVR			Carbamidomethyl (C)[2]
	1250.6	1250.58	-0.0165	-13	142	153	DSVVVSGGPDYR
	1407.62	1407.59	-0.0307	-22	298	309	DFFEQFGVSMGK			Oxidation (M)[10]
	1486.8	1486.77	-0.0324	-22	127	141	GAVVSCADILALAAR			Carbamidomethyl (C)[6]
	1851.03	1850.99	-0.0383	-21	219	234	LFPRPDPTINPPFLAR
	1956.94	1956.92	-0.0224	-11	254	269	TPNVFDNQYYVDLVNR
	2216.16	2216.2	0.0369	17	121	141	LERECRGAVVSCADILALAAR
Spot	Protein Name					Accession No.		Protein	Protein
								Score	Score
									C. I. %
2	Reversibly glycosylated polypeptide [Triticum aestivum]					gi|4158232		70	99.921
	Peptide Information
	Calc. Mass	Obsrv. Mass	± da	± ppm	Start	End	Sequence			Modification
					Seq.	Seq.
	1179.68	1179.58	-0.0935	-79	327	336	LGKIDPYFVK
	1283.72	1283.71	-0.0154	-12	20	30	DELDIVIPTIR
	1320.73	1320.62	-0.1167	-88	78	89	ILGPKASCISFK			Carbamidomethyl (C)[8]
	1389.56	1389.66	0.1	72	244	254	YDDMWAGWCVK			Oxidation (M)[4]
	1466.62	1466.72	0.1014	69	90	102	DSACRCFGYMVSK
	1475.82	1475.74	-0.084	-57	196	208	NSRYVDAVLTIPK
	1501.7	1501.69	-0.0084	-6	61	72	VPEGFDYELYNR
	1594.72	1594.88	0.1582	99	90	103	DSACRCFGYMVSKK
	1720.83	1721.01	0.1803	105	104	117	KYVFTIDDDCFVAK			Carbamidomethyl (C)[10]
	2292.13	2292.08	-0.0568	-25	133	151	NLLSPSTPFFFNTLYDPYR
Spot	Protein Name					Accession No.		Protein	Protein
								Score	Score
									C. I. %
4	Globulin 3 [Triticum aestivum]					gi|215398470		62	99.487
	Peptide Information
	Calc. Mass	Obsrv. Mass	± da	± ppm	Start	End	Sequence			Modification
					Seq.	Seq.
	906.468	906.463	-0.0046	-5	535	541	EVQEVFR
	991.547	991.538	-0.0096	-10	132	139	RPYVFGPR
	1018.51	1018.51	0.0024	2	40	47	SLQQCVQR			Carbamidomethyl (C)[5]
	1044.55	1044.53	-0.0225	-22	173	181	VAIMEVNPR			Oxidation (M)[4]
	1189.63	1189.62	-0.0102	-9	154	163	ALRPFDEVSR
	1280.65	1280.65	-0.0041	-3	364	374	SFHALAQHDVR
	1360.72	1360.71	-0.0158	-12	339	349	DTFNLLEQRPK
	1444.76	1444.69	-0.0602	-42	36	47	RGGRSLQQCVQR			Carbamidomethyl (C)[9]
	1822.88	1822.86	-0.0148	-8	489	504	GSSNLQVVCFEINAER			Carbamidomethyl (C)[9]
	1906.02	1906	-0.0165	-9	470	488	GSAFVVPPGHPVVEIASSR
Spot	Protein Name					Accession No.		Protein	Protein
								Score	Score
									C. I. %
10	Grain softness protein-1A [Triticum aestivum]					gi|60652210		54	97.244
	Peptide Information
	Calc. Mass	Obsrv. Mass	± da	± ppm	Start	End	Sequence			Modification
					Seq.	Seq.
	1189.66	1189.58	-0.0825	-69	132	142	MVQTAKSLPSK
	1360.55	1360.65	0.0956	70	56	66	LDSCSDYVMDR			Carbamidomethyl (C)[4]
	1667.69	1667.77	0.0751	45	86	99	SCEEVQNQCCQQLR
	1823.79	1823.81	0.0113	6	85	99	RSCEEVQNQCCQQLR
	1848.79	1848.89	0.0939	51	56	70	LDSCSDYVMDRCVTK			Carbamidomethyl (C)[4,12]
	1916.99	1916.84	-0.157	-82	132	148	MVQTAKSLPSKCNIDPK			Carbamidomethyl (C)[12]
	2057.99	2057.93	-0.0586	-28	105	122	CRCKATWTSIQGDLSGFK			Carbamidomethyl (C)[1]
	2139.04	2138.98	-0.0589	-28	67	84	CVTKDMPLSWVFPQTWGK			Oxidation (M)[6]
Spot	Protein Name					Accession No.		Protein	Protein
								Score	Score
									C. I. %
14	ETTIN-like auxin response factor [Triticum aestivum]					gi|36939190		56	98.3
	Peptide Information
	Calc. Mass	Obsrv. Mass	± da	± ppm	Start	End	Sequence			Modification
					Seq.	Seq.
	935.498	935.49	-0.0075	-8	576	585	AVASCAGTKK
	1013.48	1013.5	0.0239	24	144	151	DLHGTEWR
	1142.62	1142.58	-0.0401	-35	189	199	GEDGVLQLGVR
	1189.69	1189.62	-0.069	-58	178	188	LVSGDAVLFLR
	1268.55	1268.7	0.1528	120	274	283	YENEDASERR
	1493.72	1493.65	-0.0759	-51	586	599	LPSIGSAEHEPNDK
	1610.9	1610.88	-0.0295	-18	2	16	ATCSVSITPPRPLLR
	1662.74	1662.92	0.1822	110	270	282	FKMKYENEDASER			Oxidation (M)[3]
	1775.7	1775.79	0.0846	48	617	632	VRVCDEVECSSANCDF
	1815.87	1815.91	0.0452	25	415	432	NCSINMCNIPGVPGLGAR
	1860.96	1860.92	-0.045	-24	600	616	DVHTNGCKIFGISLTQK
	1955.94	1955.96	0.0237	12	544	560	DDNIRHVTINATQDMGR
	2212.87	2213.01	0.136	61	71	91	MRQGESEEACDGDGEDTGAAK			Carbamidomethyl (C)[10]
	2760.38	2760.4	0.0223	8	120	143	RAAEDCFPPLDYNLQRPSQELVAK
Spot	Protein Name					Accession No.		Protein	Protein
								Score	Score
									C. I. %
15	Eukaryotic initiation factor 4B [Triticum aestivum]					gi|6739515		54	96.761
	Peptide Information
	Calc. Mass	Obsrv. Mass	± da	± ppm	Start	End	Sequence			Modification
					Seq.	Seq.
	940.557	940.443	-0.1147	-122	126	133	DKKPLPSR
	963.482	963.474	-0.0074	-8	244	251	MEGEIEKK
	1106.51	1106.52	0.0176	16	41	49	SEDELDRSR
	1107.57	1107.53	-0.0397	-36	243	251	KMEGEIEKK			Oxidation (M)[2]
	1213.72	1213.64	-0.0785	-65	335	344	NLKEEINLLK
	1277.62	1277.68	0.0616	48	94	105	SFSPAPTDSGRR
	1323.65	1323.63	-0.0127	-10	363	373	EVSEKISQMEK			Oxidation (M)[9]
	1365.61	1365.63	0.0196	14	71	82	SSRDSDLDMPSR
	1460.74	1460.74	0.0032	2	423	435	GGVETYPKPVEER
	1699.77	1699.81	0.0342	20	443	459	ERGSFGGGGSSDRSSTR
	1975.94	1975.89	-0.0511	-26	24	40	GLTPQEMMMLPTGPRER			Oxidation (M)[7,8]
	1994.01	1993.94	-0.0757	-38	179	196	WVRGAVPAPMTNNGDRPR
	2384.01	2383.91	-0.0979	-41	71	91	SSRDSDLDMPSRADESDNWGK			Oxidation (M)[9]
Spot	Protein Name					Accession No.		Protein	Protein
								Score	Score
									C. I. %
19	Globulin 3 [Triticum aestivum]					gi|215398470		63	99.592
	Peptide Information
	Calc. Mass	Obsrv. Mass	± da	± ppm	Start	End	Sequence			Modification
					Seq.	Seq.
	906.468	906.478	0.0102	11	535	541	EVQEVFR
	991.547	991.545	-0.0018	-2	132	139	RPYVFGPR
	1012.44	1012.46	0.0128	13	74	81	HEQEEQGR
	1044.55	1044.55	-0.0037	-4	173	181	VAIMEVNPR			Oxidation (M)[4]
	1189.63	1189.63	-0.0012	-1	154	163	ALRPFDEVSR
	1280.65	1280.66	0.0114	9	364	374	SFHALAQHDVR
	1360.72	1360.73	0.0054	4	339	349	DTFNLLEQRPK
	1487.82	1487.75	-0.0707	-48	301	313	SISIVRASEEQLR
	1699.94	1699.82	-0.1192	-70	257	271	FQYFSAKPLLASLSK
	1822.88	1822.88	0.0075	4	489	504	GSSNLQVVCFEINAER			Carbamidomethyl (C)[9]
	1906.02	1906.02	0.0019	1	470	488	GSAFVVPPGHPVVEIASSR
	1976.86	1976.92	0.069	35	66	81	DDQQQHGRHEQEEQGR
	2176.14	2176.14	-0.001	0	397	416	LAVVLEGEGEVEIVCPHLGR			Carbamidomethyl (C)[15]
	2226.96	2227.03	0.0645	29	544	562	DQQDEGFVAGPEQQQEHER
	2229.08	2228.95	-0.1298	-58	37	54	GGRSLQQCVQRCQQDRPR			Carbamidomethyl (C)[8,12]
	2426.1	2426.09	-0.0059	-2	542	562	AKDQQDEGFVAGPEQQQEHER
Spot	Protein Name					Accession No.		Protein	Protein
								Score	Score
									C. I. %
23	Aspartate aminotransferase [Triticum aestivum]					gi|164471780		84	99.997
	Peptide Information
	Calc. Mass	Obsrv. Mass	± da	± ppm	Start	End	Sequence			Modification
					Seq.	Seq.
	948.526	948.515	-0.0109	-11	13	21	VNLGVGAYR
	955.43	955.405	-0.0248	-26	233	240	NMGLYGER			Oxidation (M)[2]
	963.514	963.494	-0.0201	-21	309	316	EQLFDALK
	1048.62	1048.59	-0.0234	-22	121	130	VFTLAGLTAR
	1448.75	1448.72	-0.0359	-25	80	93	VATVQCLSGTGSLR			Carbamidomethyl (C)[6]
	1453.84	1453.75	-0.0879	-60	22	34	TEEGKPLVLNVVR
	1474.74	1474.73	-0.0123	-8	35	46	RAEQMLIQNESR
	1480.77	1480.72	-0.0516	-35	49	61	EYLPITGLADFNK
	1490.74	1490.7	-0.0378	-25	35	46	RAEQMLIQNESR			Oxidation (M)[5]
	1515.65	1515.62	-0.0331	-22	349	360	QEYHIYMTSDGR			Oxidation (M)[7]
	1530.79	1530.76	-0.0347	-23	66	79	LIFGADSPAIQENR
	1707.93	1707.87	-0.0642	-38	47	61	VKEYLPITGLADFNK
	1862.87	1862.8	-0.0686	-37	216	232	MFVADGGELLMAQSYAK			Oxidation (M)[1,11]
	2134.05	2134	-0.0503	-24	190	209	ALLPFFDSAYQGFASGSLDK
	2790.37	2790.3	-0.074	-27	190	215	ALLPFFDSAYQGFASGSLDKDAQSVR
Spot	Protein Name					Accession No.		Protein	Protein
								Score	Score
									C. I. %
24	Transposase [Triticum aestivum]					gi|18419557		55	97.543
	Peptide Information
	Calc. Mass	Obsrv. Mass	± da	± ppm	Start	End	Sequence			Modification
					Seq.	Seq.
	959.571	959.389	-0.1825	-190	60	67	IGIWPFVK
	960.536	960.415	-0.1214	-126	81	89	GTLDINSIK
	1019.5	1019.49	-0.0103	-10	5	11	WFYMTKK			Oxidation (M)[4]
	1504.75	1504.82	0.0738	49	1	11	IDEKWFYMTKK			Oxidation (M)[8]
	2239.18	2239.09	-0.0901	-40	14	31	NYYLLPEEYVPIRSIQNK
Spot	Protein Name					Accession No.		Protein	Protein
								Score	Score
									C. I. %
25	Globulin 3 [Triticum aestivum]					gi|215398470		63	99.645
	Peptide Information
	Calc. Mass	Obsrv. Mass	± da	± ppm	Start	End	Sequence			Modification
					Seq.	Seq.
	906.468	906.443	-0.0253	-28	535	541	EVQEVFR
	991.547	991.512	-0.0352	-36	132	139	RPYVFGPR
	1018.51	1018.49	-0.0218	-21	40	47	SLQQCVQR			Carbamidomethyl (C)[5]
	1044.55	1044.52	-0.0352	-34	173	181	VAIMEVNPR			Oxidation (M)[4]
	1171.66	1171.84	0.1834	157	144	153	IIRSDHGFVK
	1189.63	1189.59	-0.0423	-36	154	163	ALRPFDEVSR
	1280.65	1280.61	-0.035	-27	364	374	SFHALAQHDVR
	1360.72	1360.66	-0.0647	-48	339	349	DTFNLLEQRPK
	1565.63	1565.6	-0.0294	-19	446	459	GSGSESEEEQDQQR
	1822.88	1822.83	-0.0429	-24	489	504	GSSNLQVVCFEINAER			Carbamidomethyl (C)[9]
	1901.92	1901.88	-0.0424	-22	40	54	SLQQCVQRCQQDRPR			Carbamidomethyl (C)[5]
	1906.02	1905.98	-0.0413	-22	470	488	GSAFVVPPGHPVVEIASSR
	2138.07	2138.01	-0.0571	-27	219	239	QGDVIVAPAGSIMHLANTDGR			Oxidation (M)[13]
Spot	Protein Name					Accession No.		Protein	Protein
								Score	Score
									C. I. %
27	UDP-glucoronosyl/UDP-glucosyl transferase protein [Triticum aestivum]					gi|171674071		61	99.45
	Peptide Information
	Calc. Mass	Obsrv. Mass	± da	± ppm	Start	End	Sequence			Modification
					Seq.	Seq.
	1076.52	1076.43	-0.0887	-82	100	107	NLFFNFMK			Oxidation (M)[7]
	1170.51	1170.54	0.0354	30	223	232	CDGEITNSFK			Carbamidomethyl (C)[1]
	1188.62	1188.55	-0.0645	-54	262	272	NSNRTAARGNK
	1612.93	1612.8	-0.1368	-85	406	420	LLVDVLQIGMEVGVK
	1769.94	1769.86	-0.0763	-43	198	213	AKLPGTLCVPGMEQIR			Carbamidomethyl (C)[8]
	1770.92	1770.85	-0.0702	-40	200	215	LPGTLCVPGMEQIREK
	1970.06	1969.94	-0.1185	-60	198	215	AKLPGTLCVPGMEQIREK
Spot	Protein Name					Accession No.		Protein	Protein
								Score	Score
									C. I. %
28	ETTIN-like auxin response factor [Triticum aestivum]					gi|36939190		61	99.45
	Peptide Information
	Calc. Mass	Obsrv. Mass	± da	± ppm	Start	End	Sequence			Modification
					Seq.	Seq.
	1037.4	1037.57	0.1714	165	310	317	WDDDVECR
	1044.44	1044.52	0.0791	76	407	414	NFQYSDDR
	1112.45	1112.58	0.1311	118	274	282	YENEDASER
	1136.52	1136.57	0.0584	51	94	102	ARMPHMFCK			Oxidation (M)[3]
	1189.69	1189.61	-0.0796	-67	178	188	LVSGDAVLFLR
	1331.55	1331.65	0.0947	71	496	505	WLMSQGCDYR			Carbamidomethyl (C)[7], Oxidation (M)[3]
	1333.64	1333.66	0.0136	10	93	102	RARMPHMFCK			Carbamidomethyl (C)[9]
	1358.65	1358.69	0.0403	30	549	560	HVTINATQDMGR			Oxidation (M)[10]
	1399.76	1399.75	-0.0093	-7	298	309	SHGSKWKCLVVR
	1533.75	1533.75	-0.0038	-2	259	271	SFSQPFSVGMRFK			Oxidation (M)[10]
	1887.84	1887.88	0.0401	21	388	406	AHDGTVNSASEASQASEAR
	1917.99	1917.88	-0.1031	-54	600	616	DVHTNGCKIFGISLTQK			Carbamidomethyl (C)[7]
	1993.96	1993.88	-0.0796	-40	284	302	STGMITGSRESDLKSHGSK			Oxidation (M)[4]
	2116.13	2116.06	-0.0723	-34	600	618	DVHTNGCKIFGISLTQKVR
Spot	Protein Name					Accession No.		Protein	Protein
								Score	Score
									C. I. %
29	Globulin 3 [Triticum aestivum]					gi|215398470		59	99.066
	Peptide Information
	Calc. Mass	Obsrv. Mass	± da	± ppm	Start	End	Sequence			Modification
					Seq.	Seq.
	906.468	906.462	-0.0056	-6	535	541	EVQEVFR
	991.547	991.544	-0.0035	-4	132	139	RPYVFGPR
	1012.44	1012.43	-0.0093	-9	74	81	HEQEEQGR
	1018.51	1018.52	0.0069	7	40	47	SLQQCVQR			Carbamidomethyl (C)[5]
	1028.56	1028.56	0.0005	0	173	181	VAIMEVNPR
	1044.55	1044.54	-0.0113	-11	173	181	VAIMEVNPR			Oxidation (M)[4]
	1096.56	1096.57	0.0133	12	421	429	REQEHGKGR
	1171.66	1171.6	-0.0591	-50	144	153	IIRSDHGFVK
	1189.63	1189.62	-0.0078	-7	154	163	ALRPFDEVSR
	1280.65	1280.65	-0.0019	-1	364	374	SFHALAQHDVR
	1360.72	1360.72	-0.0035	-3	339	349	DTFNLLEQRPK
	1444.76	1444.69	-0.0614	-42	36	47	RGGRSLQQCVQR			Carbamidomethyl (C)[9]
	1461.76	1461.74	-0.0265	-18	170	181	NYRVAIMEVNPR
	1819.82	1819.8	-0.0146	-8	82	97	GHGRHGEGEREEEQGR
	1822.88	1822.87	-0.0064	-4	489	504	GSSNLQVVCFEINAER			Carbamidomethyl (C)[9]
	1906.02	1906.01	-0.0075	-4	470	488	GSAFVVPPGHPVVEIASSR
	2138.07	2138.04	-0.0234	-11	219	239	QGDVIVAPAGSIMHLANTDGR			Oxidation (M)[13]
	2222.06	2222.11	0.0525	24	489	507	GSSNLQVVCFEINAERNER			Carbamidomethyl (C)[9]
Spot	Protein Name					Accession No.		Protein	Protein
								Score	Score
									C. I. %
32	RecName: Full=Ribulose bisphosphate carboxylase					gi|132107		53	96.449
	small chain clone 512; Short=RuBisCO small subunit
	Protein Group
	Unnamed protein product [Triticum aestivum]					gi|21866
	Peptide Information
	Calc. Mass	Obsrv. Mass	± da	± ppm	Start	End	Sequence			Modification
					Seq.	Seq.
	1012.47	1012.43	-0.0463	-46	77	84	EYPDAYVR
	2211.06	2211.02	-0.0376	-17	93	112	QVQCVSFIAFKPPGCEESGK			Carbamidomethyl (C)[4]
	2225.07	2225.03	-0.0398	-18	93	113	QVQCVSFIAFKPPGCEESGKA
	2239.06	2239.05	-0.0078	-3	56	75	LPMFGCTDATQVINEVEEVK			Oxidation (M)[3]
Spot	Protein Name					Accession No.		Protein	Protein
								Score	Score
									C. I. %
34	Peroxidase 1 [Triticum aestivum]					gi|22001285		53	96.366
	Protein Group
	Peroxidase precursor [Aegilops tauschii subsp.strangulata]					gi|28916432
	Unnamed protein product [Triticum aestivum]					gi|219910907
	Peptide Information
	Calc. Mass	Obsrv. Mass	± da	± ppm	Start	End	Sequence			Modification
					Seq.	Seq.
	998.599	998.577	-0.022	-22	62	71	DIGLAAGLLR
	1004.48	1004.46	-0.0228	-23	34	41	GLSFDFYR
	1008.53	1008.51	-0.0243	-24	160	167	DSRRFATR
	1019.56	1019.47	-0.096	-94	53	61	GFVQDAVRK
	1246.66	1246.57	-0.0838	-67	235	246	LKGTCPAKGTDR
	1250.6	1250.58	-0.0216	-17	142	153	DSVVVSGGPDYR
	1356.73	1356.6	-0.1346	-99	113	123	AVNDIRDRLER
	1407.62	1407.57	-0.0536	-38	298	309	DFFEQFGVSMGK			Oxidation (M)[10]
	1851.03	1850.96	-0.0657	-35	219	234	LFPRPDPTINPPFLAR
	1956.94	1956.9	-0.0434	-22	254	269	TPNVFDNQYYVDLVNR
	2216.16	2216.16	0.0008	0	121	141	LERECRGAVVSCADILALAAR
Spot	Protein Name					Accession No.		Protein	Protein
								Score	Score
									C. I. %
37	RecName: Full=Putative RNA-directed RNA polymerase					gi|133627		53	96.016
	Peptide Information
	Calc. Mass	Obsrv. Mass	± da	± ppm	Start	End	Sequence			Modification
					Seq.	Seq.
	1005.54	1005.59	0.0518	52	480	488	DANVQAFLK
	1195.67	1195.63	-0.0459	-38	2	12	FFEILIGASAK
	1260.62	1260.77	0.1481	117	174	184	DVKDEAKDNAR
	1268.63	1268.57	-0.0572	-45	230	239	HLEPIMEEVR			Oxidation (M)[6]
	1320.77	1320.59	-0.1886	-143	507	517	SKRYNIILGTR
	1482.72	1482.72	0.0042	3	13	24	AVKDFISHCYSR			Carbamidomethyl (C)[9]
	1483.69	1483.72	0.0311	21	638	649	LIMCGMMHAYLK			Carbamidomethyl (C)[4], Oxidation (M)[3]
	1487.81	1487.69	-0.1178	-79	123	134	QELEVKSEKLER
	1488.7	1488.71	0.0084	6	95	107	SGVTEAWTDFFTK
	1493.8	1493.69	-0.1141	-76	716	727	YRMVRRPDSIGK			Oxidation (M)[3]
	1499.69	1499.74	0.0549	37	638	649	LIMCGMMHAYLK			Carbamidomethyl (C)[4], Oxidation (M)[3,6]
	1640.91	1640.86	-0.044	-27	1	15	MFFEILIGASAKAVK			Oxidation (M)[1]
	1643.78	1643.78	-0.002	-1	638	650	LIMCGMMHAYLKK			Carbamidomethyl (C)[4], Oxidation (M)[3,6,7]
	1697.9	1697.86	-0.0338	-20	135	148	LLEEQHQFEVRAAK
	1707.84	1707.76	-0.0783	-46	153	166	EKGRGFINCWNDLR
	1985.11	1984.99	-0.1183	-60	299	316	QVASMSVPIPTNKDIKLK			Oxidation (M)[5]
	1985.98	1986	0.0195	10	778	794	VSEEFIKNVISYGTDER
	2076.04	2076	-0.0413	-20	110	128	GGVYAPLSCEPTRQELEVK
Spot	Protein Name					Accession No.		Protein	Protein
								Score	Score
									C. I. %
45	Globulin 3 [Triticum aestivum]					gi|215398470		58	98.65
	Peptide Information
	Calc. Mass	Obsrv. Mass	± da	± ppm	Start	End	Sequence			Modification
					Seq.	Seq.
	906.468	906.439	-0.0291	-32	535	541	EVQEVFR
	991.547	991.506	-0.0408	-41	132	139	RPYVFGPR
	1028.56	1028.52	-0.031	-30	173	181	VAIMEVNPR
	1044.55	1044.51	-0.0451	-43	173	181	VAIMEVNPR			Oxidation (M)[4]
	1171.66	1171.85	0.189	161	144	153	IIRSDHGFVK
	1189.63	1189.59	-0.0468	-39	154	163	ALRPFDEVSR
	1280.65	1280.61	-0.0383	-30	364	374	SFHALAQHDVR
	1360.72	1360.65	-0.0738	-54	339	349	DTFNLLEQRPK
	1565.63	1565.59	-0.0451	-29	446	459	GSGSESEEEQDQQR
	1822.88	1822.81	-0.0616	-34	489	504	GSSNLQVVCFEINAER			Carbamidomethyl (C)[9]
	1906.02	1905.96	-0.0628	-33	470	488	GSAFVVPPGHPVVEIASSR
	1958.93	1958.83	-0.0962	-49	318	334	QASEGDQGHHWPLPPFR
	2138.07	2137.98	-0.0857	-40	219	239	QGDVIVAPAGSIMHLANTDGR			Oxidation (M)[13]
	2176.14	2176.08	-0.063	-29	397	416	LAVVLEGEGEVEIVCPHLGR			Carbamidomethyl (C)[15]
	2226.96	2226.9	-0.0598	-27	544	562	DQQDEGFVAGPEQQQEHER
	2426.1	2426.02	-0.0747	-31	542	562	AKDQQDEGFVAGPEQQQEHER
Spot	Protein Name					Accession No.		Protein	Protein
								Score	Score
									C. I. %
46	Phosphoenolpyruvate carboxylase [Elymus lanceolatus]					gi|56785833		53	96.53
	Peptide Information
	Calc. Mass	Obsrv. Mass	± da	± ppm	Start	End	Sequence			Modification
					Seq.	Seq.
	906.516	906.431	-0.0843	-93	118	124	FLRRVDT
	1333.71	1333.65	-0.0587	-44	52	62	IRNCLVQLCSK			Carbamidomethyl (C)[4]
	1905.9	1905.98	0.0734	39	54	69	NCLVQLCSKDITPDDK			Carbamidomethyl (C)[2,7]
	1916.98	1916.91	-0.0747	-39	70	85	QELDEALQREIQAAFR
	2239.15	2239.08	-0.0668	-30	102	120	AGMSYFHETIWKGAPKFLR
Spot	Protein Name					Accession No.		Protein	Protein
								Score	Score
									C. I. %
61	RecName: Full=1-Cys peroxiredoxin PER1; AltName:					gi|75324900		80	99.993
	Full=Thioredoxin peroxidase; AltName: Full=Rehydrin homolog
	Protein Group
	1-Cys-peroxiredoxine [Triticum aestivum]					gi|34539782
	Peptide Information
	Calc. Mass	Obsrv. Mass	± da	± ppm	Start	End	Sequence			Modification
					Seq.	Seq.
	979.557	979.524	-0.0329	-34	128	136	TLHIVGPDK
	988.567	988.537	-0.0301	-30	158	167	AVDSLLTAAK
	1107.57	1107.54	-0.0288	-26	84	93	DIEAYKPGSK
	1243.61	1243.59	-0.0193	-16	140	150	LSFLYPSCTGR
	1277.62	1277.62	0.0045	4	94	104	VTYPIMADPDR
	1293.61	1293.6	-0.0144	-11	94	104	VTYPIMADPDR			Oxidation (M)[6]
	1300.64	1300.62	-0.0133	-10	140	150	LSFLYPSCTGR			Carbamidomethyl (C)[8]
	1471.72	1471.7	-0.017	-12	67	79	LLGISCDDVQSHK			Carbamidomethyl (C)[6]
	1583.74	1583.72	-0.0213	-13	196	209	MFPQGFETADLPSK			Oxidation (M)[1]
	1695.84	1695.82	-0.0208	-12	196	210	MFPQGFETADLPSKK
	1711.84	1711.82	-0.0195	-11	196	210	MFPQGFETADLPSKK			Oxidation (M)[1]
	1839.93	1839.91	-0.0222	-12	195	210	KMFPQGFETADLPSKK			Oxidation (M)[2]
	2064.06	2064.05	-0.0144	-7	2	21	PGLTIGDTVPNLELDSTHGK
	2144.03	2143.98	-0.0437	-20	140	157	LSFLYPSCTGRNMDEVVR			Carbamidomethyl (C)[8]
	2211.1	2211.09	-0.0098	-4	1	21	MPGLTIGDTVPNLELDSTHGK			Oxidation (M)[1]
Spot	Protein Name					Accession No.		Protein	Protein
								Score	Score
									C. I. %
64	Globulin 3 [Triticum aestivum]					gi|215398470		69	99.902
	Peptide Information
	Calc. Mass	Obsrv. Mass	± da	± ppm	Start	End	Sequence			Modification
					Seq.	Seq.
	906.468	906.453	-0.015	-17	535	541	EVQEVFR
	983.429	983.411	-0.018	-18	66	73	DDQQQHGR
	991.547	991.524	-0.0232	-23	132	139	RPYVFGPR
	1012.44	1012.43	-0.0133	-13	74	81	HEQEEQGR
	1044.55	1044.52	-0.0268	-26	173	181	VAIMEVNPR			Oxidation (M)[4]
	1189.63	1189.61	-0.0264	-22	154	163	ALRPFDEVSR
	1280.65	1280.63	-0.017	-13	364	374	SFHALAQHDVR
	1360.72	1360.7	-0.0184	-14	339	349	DTFNLLEQRPK
	1412.61	1412.6	-0.0191	-14	86	97	HGEGEREEEQGR
	1565.63	1565.62	-0.0144	-9	446	459	GSGSESEEEQDQQR
	1598.69	1598.66	-0.0289	-18	118	131	RGEGERDEEHGDGR
	1906.02	1906	-0.0185	-10	470	488	GSAFVVPPGHPVVEIASSR
	2138.07	2138.04	-0.029	-14	219	239	QGDVIVAPAGSIMHLANTDGR			Oxidation (M)[13]
	2226.96	2226.95	-0.0127	-6	544	562	DQQDEGFVAGPEQQQEHER
	2426.1	2426.09	-0.0105	-4	542	562	AKDQQDEGFVAGPEQQQEHER
Spot	Protein Name					Accession No.		Protein	Protein
								Score	Score
									C. I. %
68	Alcohol dehydrogenase ADH1A [Triticum aestivum]					gi|119388723		60	99.323
	Peptide Information
	Calc. Mass	Obsrv. Mass	± da	± ppm	Start	End	Sequence			Modification
					Seq.	Seq.
	949.456	949.465	0.0088	9	58	65	GQTPMFPR			Oxidation (M)[5]
	1170.61	1170.63	0.0239	20	319	328	GTFFGNFKPR
	1198.56	1198.58	0.024	20	238	247	FGCTEFVNPK			Carbamidomethyl (C)[3]
	1274.59	1274.61	0.0198	16	306	315	THPMNFLNER			Oxidation (M)[4]
	1483.69	1483.73	0.0342	23	329	340	TDLPNVVEMYMR			Oxidation (M)[9]
	1499.69	1499.71	0.0255	17	329	340	TDLPNVVEMYMR			Oxidation (M)[9,11]
	1518.8	1518.82	0.0283	19	348	360	FITHSVPFSEINK
	1888.03	1888.08	0.0515	27	195	215	GSTVAIFGLGAVGLAAAEGAR
	2211.08	2211.12	0.0342	15	248	267	DHTKPVQQVLAEMTNGGVDR			Oxidation (M)[13]
Spot	Protein Name					Accession No.		Protein	Protein
								Score	Score
									C. I. %
73	Serpin 1 [Triticum aestivum]					gi|224589266		115	100
	Peptide Information
	Calc. Mass	Obsrv. Mass	± da	± ppm	Start	End	Sequence			Modification
					Seq.	Seq.
	925.521	925.532	0.0108	12	11	18	LSIAHQTR
	1151.68	1151.68	0.0012	1	172	181	LVLANALYFK
	1176.59	1176.6	0.0071	6	262	271	LSAEPDFLER
	1253.6	1253.6	-0.0001	0	127	137	AETQSVDFQTK
	1292.71	1292.71	-0.0011	-1	290	301	ISFGIEASDLLK
	1345.7	1345.75	0.0547	41	159	171	NILPSGSVDNTTK
	1475.64	1475.67	0.0215	15	182	194	GAWTDQFDSYGTK
	1487.83	1487.74	-0.0914	-61	228	240	VLKLPYKQGGDNR
	1544.76	1544.77	0.0092	6	125	137	YKAETQSVDFQTK
	1567.87	1567.86	-0.0115	-7	288	301	FKISFGIEASDLLK
	2087.15	2087.07	-0.0776	-37	152	171	VTSGRIKNILPSGSVDNTTK
	2113.1	2113.14	0.0432	20	380	399	EDISGVVLFMGHVVNPLLSS
	2129.09	2129.11	0.012	6	380	399	EDISGVVLFMGHVVNPLLSS			Oxidation (M)[10]
	2685.4	2685.43	0.0376	14	33	61	SAASNAAFSPVSLHSALSLLAAGAGSATR
	2720.35	2720.38	0.0259	10	329	354	VSSVFHQAFVEVNEQGTEAAASTAIK
	2823.51	2823.56	0.0469	17	99	124	VAFANGVFVDASLLLKPSFQELAVCK			Carbamidomethyl (C)[25]
	2957.52	2957.57	0.0549	19	355	379	MVPQQARPPSVMDFIADHPFLFLLR			Oxidation (M)[1,12]
	3055.38	3055.41	0.0274	9	302	328	CLGLQLPFSDEADFSEMVDSPMPQGLR			Carbamidomethyl (C)[1], Oxidation (M)[17]
	3071.38	3071.43	0.051	17	302	328	CLGLQLPFSDEADFSEMVDSPMPQGLR			Carbamidomethyl (C)[1], Oxidation (M)[17,22]
Spot	Protein Name					Accession No.		Protein	Protein
								Score	Score
									C. I. %
76	RecName: Full=Serpin-Z1A; AltName: Full=TriaeZ1a;					gi|75282265		99	100
	AltName: Full=WSZ1a; Short=WSZ1; AltName: Full=WSZCI
	Protein Group
	Serpin [Triticum aestivum]					gi|871551
	Peptide Information
	Calc. Mass	Obsrv. Mass	± da	± ppm	Start	End	Sequence			Modification
					Seq.	Seq.
	925.521	925.528	0.0067	7	11	18	LSIAHQTR
	1151.68	1151.67	-0.0092	-8	172	181	LVLANALYFK
	1176.59	1176.59	-0.0008	-1	261	270	LSAEPDFLER
	1253.6	1253.61	0.0043	3	127	137	AETQSVDFQTK
	1292.71	1292.7	-0.0055	-4	289	300	ISFGIEASDLLK
	1370.72	1370.7	-0.0112	-8	159	171	DILPPGSIDNTTK
	1487.83	1487.66	-0.1742	-117	227	239	VLKLPYKQGGDNR
	1489.66	1489.66	-0.0038	-3	182	194	GAWTEQFDSYGTK
	1544.76	1544.75	-0.006	-4	125	137	YKAETQSVDFQTK
	1561.79	1561.78	-0.009	-6	138	151	AAEVTTQVNSWVEK
	1611.9	1611.89	-0.0059	-4	157	171	IKDILPPGSIDNTTK
	2129.09	2129.09	-0.0073	-3	379	398	EDISGVVLFMGHVVNPLLSS			Oxidation (M)[10]
	2711.4	2711.42	0.0205	8	33	61	SAASNAAFSPVSLYSALSLLAAGAGSATR
	2720.35	2720.36	0.0115	4	328	353	VSSVFHQAFVEVNEQGTEAAASTAIK
	2959.53	2959.57	0.0354	12	354	378	MVLQQARPPSVMDFIADHPFLFLVR			Oxidation (M)[1,12]
	3041.41	3041.42	0.0105	3	301	327	CLGLQLPFGDEADFSEMVDSLMPQGLR			Carbamidomethyl (C)[1], Oxidation (M)[17]
	3057.4	3057.41	0.014	5	301	327	CLGLQLPFGDEADFSEMVDSLMPQGLR			Carbamidomethyl (C)[1], Oxidation (M)[17,22]
Spot	Protein Name					Accession No.		Protein	Protein
								Score	Score
									C. I. %
78	Globulin 3 [Triticum aestivum]					gi|215398470		73	99.964
	Peptide Information
	Calc. Mass	Obsrv. Mass	± da	± ppm	Start	End	Sequence			Modification
					Seq.	Seq.
	906.468	906.459	-0.0092	-10	535	541	EVQEVFR
	991.547	991.533	-0.0144	-15	132	139	RPYVFGPR
	1012.44	1012.43	-0.0096	-9	74	81	HEQEEQGR
	1018.51	1018.5	-0.0142	-14	40	47	SLQQCVQR			Carbamidomethyl (C)[5]
	1044.55	1044.53	-0.0193	-18	173	181	VAIMEVNPR			Oxidation (M)[4]
	1189.63	1189.62	-0.0168	-14	154	163	ALRPFDEVSR
	1280.65	1280.64	-0.0054	-4	364	374	SFHALAQHDVR
	1360.72	1360.7	-0.0223	-16	339	349	DTFNLLEQRPK
	1444.76	1444.68	-0.0707	-49	36	47	RGGRSLQQCVQR			Carbamidomethyl (C)[9]
	1461.76	1461.71	-0.0524	-36	170	181	NYRVAIMEVNPR
	1822.88	1822.87	-0.0022	-1	489	504	GSSNLQVVCFEINAER			Carbamidomethyl (C)[9]
	1906.02	1906.02	-0.0006	0	470	488	GSAFVVPPGHPVVEIASSR
	2222.06	2222.14	0.0776	35	489	507	GSSNLQVVCFEINAERNER			Carbamidomethyl (C)[9]
Spot	Protein Name					Accession No.		Protein	Protein
								Score	Score
									C. I. %
79	Unnamed protein product [Triticum aestivum]					gi|18616497		52	95.425
	Peptide Information
	Calc. Mass	Obsrv. Mass	± da	± ppm	Start	End	Sequence			Modification
					Seq.	Seq.
	1052.56	1052.44	-0.1198	-114	215	222	RLMNFIDK			Oxidation (M)[3]
	1066.45	1066.55	0.0983	92	413	421	MEQGQESNK			Oxidation (M)[1]
	1095.58	1095.59	0.0093	8	580	588	EDVRKAYSK
	1165.58	1165.57	-0.0118	-10	97	105	SPFFHDLFR
	1189.58	1189.58	-0.0049	-4	383	394	GAVASQLTDDGR
	1320.64	1320.58	-0.0619	-47	422	431	DRMCIDILER			Carbamidomethyl (C)[4]
	1609.85	1609.73	-0.1221	-76	301	314	IHRALDSDDVELVK
	1628.73	1628.78	0.0571	35	424	435	MCIDILEREMMR			Carbamidomethyl (C)[2], Oxidation (M)[1,10]
	1638.8	1638.8	0.0003	0	152	165	EAFLAFMGYLYTGR
	1641.72	1641.82	0.1062	65	408	421	DYNAKMEQGQESNK
	1642.88	1642.82	-0.0595	-36	504	517	EVDLNETPVTKNKR
	1716.91	1716.83	-0.0753	-44	357	371	NSRGYTALHLAAMRR
	1979	1978.97	-0.0388	-20	247	263	CVQRIARSDLDIMSLDK			Oxidation (M)[13]
	2003.99	2003.94	-0.051	-25	383	401	GAVASQLTDDGRLASNICR			Carbamidomethyl (C)[18]
	2222.14	2222.14	0.0005	0	278	297	QKSSPIDGDTIISDPVHEKR
	2384.06	2383.95	-0.1184	-50	413	431	MEQGQESNKDRMCIDILER			Carbamidomethyl (C)[13], Oxidation (M)[1,12]
Spot	Protein Name					Accession No.		Protein	Protein
								Score	Score
									C. I. %
81	RecName: Full=Ribulose bisphosphate carboxylase					gi|132107		55	97.654
	small chain clone 512; Short=RuBisCO small subunit
	Protein Group
	Unnamed protein product [Triticum aestivum]					gi|21866
	Peptide Information
	Calc. Mass	Obsrv. Mass	± da	± ppm	Start	End	Sequence			Modification
					Seq.	Seq.
	1140.57	1140.57	0.0018	2	76	84	KEYPDAYVR
	1165.57	1165.59	0.0197	17	23	31	WVPCLEFSK			Carbamidomethyl (C)[4]
	1365.58	1365.64	0.058	42	38	49	EHNASPGYYDGR
	2211.06	2211.08	0.0271	12	93	112	QVQCVSFIAFKPPGCEESGK			Carbamidomethyl (C)[4]
	2225.07	2225.09	0.0139	6	93	113	QVQCVSFIAFKPPGCEESGKA
Spot	Protein Name					Accession No.		Protein	Protein
								Score	Score
									C. I. %
88	Beta amylase [Triticum aestivum]					gi|32400764		64	99.661
	Peptide Information
	Calc. Mass	Obsrv. Mass	± da	± ppm	Start	End	Sequence			Modification
					Seq.	Seq.
	947.506	947.507	0.0014	1	137	144	DGYRPIAR
	1189.62	1189.61	-0.0088	-7	110	118	ISGIHWWYK
	1234.54	1234.56	0.0156	13	48	58	DAGQYNDAPQR
	1299.58	1299.61	0.0244	19	151	161	ASLNFTCAEMR			Carbamidomethyl (C)[7]
	1315.58	1315.59	0.0123	9	151	161	ASLNFTCAEMR			Carbamidomethyl (C)[7], Oxidation (M)[10]
	1326.67	1326.67	0.0006	0	200	210	YDPTAYNTILR
	1475.83	1475.72	-0.1067	-72	137	148	DGYRPIARMLKR
	1490.67	1490.69	0.0147	10	187	199	EGLNMACENALPR			Carbamidomethyl (C)[7], Oxidation (M)[5]
	1646.78	1646.79	0.0065	4	61	74	FFVDNGTYLTEQGR
	1668.8	1668.8	0.008	5	33	47	AAAAMVGHPEWEFPR
	1684.79	1684.79	0.0006	0	33	47	AAAAMVGHPEWEFPR			Oxidation (M)[5]
	2013.98	2013.99	0.0111	6	119	136	VPSHAAEITAGYYNLHDR
Spot	Protein Name					Accession No.		Protein	Protein
								Score	Score
									C. I. %
91	Beta amylase [Triticum aestivum]					gi|32400764		66	99.814
	Peptide Information
	Calc. Mass	Obsrv. Mass	± da	± ppm	Start	End	Sequence			Modification
					Seq.	Seq.
	947.506	947.49	-0.0159	-17	137	144	DGYRPIAR
	1189.62	1189.59	-0.0286	-24	110	118	ISGIHWWYK
	1326.67	1326.65	-0.0196	-15	200	210	YDPTAYNTILR
	1474.68	1474.66	-0.0204	-14	187	199	EGLNMACENALPR			Carbamidomethyl (C)[7]
	1490.67	1490.64	-0.0354	-24	187	199	EGLNMACENALPR			Carbamidomethyl (C)[7], Oxidation (M)[5]
	1515.8	1515.76	-0.0384	-25	75	86	FFLAWYSNNLIK
	1592.74	1592.86	0.1179	74	149	161	HRASLNFTCAEMR			Carbamidomethyl (C)[9]
	1608.74	1608.69	-0.0488	-30	149	161	HRASLNFTCAEMR			Carbamidomethyl (C)[9], Oxidation (M)[12]
	1646.78	1646.76	-0.0178	-11	61	74	FFVDNGTYLTEQGR
	1668.8	1668.77	-0.027	-16	33	47	AAAAMVGHPEWEFPR
	1684.79	1684.75	-0.0382	-23	33	47	AAAAMVGHPEWEFPR			Oxidation (M)[5]
	1842.04	1841.93	-0.1129	-61	104	118	VQLAIKISGIHWWYK
	2735.22	2735.22	-0.0054	-2	3	25	YPSYPQSHGWSFPGIGEFICYDK			Carbamidomethyl (C)[20]
	2749.27	2749.26	-0.0092	-3	162	186	DSEQSSQAMSAPEELVQQVLSAGWR			Oxidation (M)[9]
Spot	Protein Name					Accession No.		Protein	Protein
								Score	Score
									C. I. %
92	Tritin [Triticum aestivum]					gi|391929		49	91.08
	Peptide Information
	Calc. Mass	Obsrv. Mass	± da	± ppm	Start	End	Sequence			Modification
					Seq.	Seq.
	942.556	942.521	-0.035	-37	59	65	WFHIVLK
	1275.69	1275.65	-0.0366	-29	66	78	TSPASTGLTLATR
	1439.69	1439.64	-0.0515	-36	132	144	QQMADAVTALYGR			Oxidation (M)[3]
	1586.87	1586.82	-0.0452	-28	175	189	FQTVSGFVAGVLHPK
	1683.91	1683.87	-0.0416	-25	160	174	EAVTTLLLMVHEATR
	1699.9	1699.86	-0.0451	-27	160	174	EAVTTLLLMVHEATR			Oxidation (M)[9]
	1700.92	1700.87	-0.0497	-29	116	131	DLLGDTDKLTNVALGR
	2498.3	2498.25	-0.051	-20	36	58	NPGHSSHNRPVLPPIEPNVPPSR
	3088.57	3088.49	-0.084	-27	4	31	NVDKPLFTATFNVQASSADYVTFINGIR
	3105.6	3105.51	-0.0891	-29	116	144	DLLGDTDKLTNVALGRQQMADAVTALYGR
Spot	Protein Name					Accession No.		Protein	Protein
								Score	Score
									C. I. %
98	Beta amylase [Triticum aestivum]					gi|32400764		55	97.81
	Peptide Information
	Calc. Mass	Obsrv. Mass	± da	± ppm	Start	End	Sequence			Modification
					Seq.	Seq.
	947.506	947.485	-0.0205	-22	137	144	DGYRPIAR
	1189.62	1189.59	-0.0282	-24	110	118	ISGIHWWYK
	1326.67	1326.65	-0.0233	-18	200	210	YDPTAYNTILR
	1474.68	1474.65	-0.0273	-19	187	199	EGLNMACENALPR			Carbamidomethyl (C)[7]
	1475.83	1475.66	-0.1665	-113	137	148	DGYRPIARMLKR
	1490.67	1490.64	-0.0341	-23	187	199	EGLNMACENALPR			Carbamidomethyl (C)[7], Oxidation (M)[5]
	1491.69	1491.64	-0.0559	-37	48	60	DAGQYNDAPQRTR
	1592.74	1592.85	0.1121	70	149	161	HRASLNFTCAEMR			Carbamidomethyl (C)[9]
	1608.74	1608.69	-0.042	-26	149	161	HRASLNFTCAEMR			Carbamidomethyl (C)[9], Oxidation (M)[12]
	1646.78	1646.76	-0.0259	-16	61	74	FFVDNGTYLTEQGR
	1668.8	1668.77	-0.0203	-12	33	47	AAAAMVGHPEWEFPR
	1684.79	1684.75	-0.0389	-23	33	47	AAAAMVGHPEWEFPR			Oxidation (M)[5]
	1842.04	1841.92	-0.1236	-67	104	118	VQLAIKISGIHWWYK
Spot	Protein Name					Accession No.		Protein	Protein
								Score	Score
									C. I. %
101	Unnamed protein product [Triticum aestivum]					gi|219766623		126	100
	Protein Group
	HSP70 [Triticum aestivum]					gi|2827002
	Unnamed protein product [Triticum aestivum]					gi|219774019
	Peptide Information
	Calc. Mass	Obsrv. Mass	± da	± ppm	Start	End	Sequence			Modification
					Seq.	Seq.
	991.51	991.542	0.0323	33	270	277	TACERAKR			Carbamidomethyl (C)[3]
	1169.66	1169.65	-0.0158	-14	163	174	DAGAIAGLNVLR
	1228.63	1228.64	0.0102	8	28	38	VEIIANDQGNR
	1277.67	1277.67	0	0	132	143	EIAEAFLGNSVK
	1278.63	1278.64	0.0139	11	242	251	MVNHFVQEFK
	1294.62	1294.62	-0.0012	-1	242	251	MVNHFVQEFK			Oxidation (M)[1]
	1313.62	1313.63	0.0064	5	307	316	FEELNMDLFR
	1329.61	1329.62	0.0033	2	307	316	FEELNMDLFR			Oxidation (M)[6]
	1358.62	1358.63	0.0122	9	545	555	NALENYAYNMR
	1374.61	1374.61	-0.0021	-2	545	555	NALENYAYNMR			Oxidation (M)[10]
	1426.76	1426.77	0.0005	0	334	347	STVHDVVLVGGSTR
	1436.75	1436.75	-0.004	-3	351	362	VQQLLQDFFNGK
	1487.7	1487.71	0.0105	7	39	51	TTPSYVAFTDTER
	1540.76	1540.77	0.012	8	305	316	ARFEELNMDLFR
	1556.75	1556.76	0.0061	4	305	316	ARFEELNMDLFR			Oxidation (M)[8]
	1564.82	1564.8	-0.0127	-8	130	143	MREIAEAFLGNSVK
	1574.83	1574.74	-0.0905	-57	601	614	MKELEGICNPIIAK			Oxidation (M)[1]
	1659.9	1659.91	0.011	7	175	190	IINEPTAAAIAYGLDK
	1665.79	1665.81	0.0211	13	59	73	NQVAMNPTNTVFDAK			Oxidation (M)[5]
	1675.73	1675.75	0.0153	9	226	241	ATAGDTHLGGEDFDNR
	1680.83	1680.85	0.0137	8	144	158	NAVVTVPAYFNDSQR
	1740.97	1740.96	-0.0073	-4	96	111	VIPGPADKPMIVVNYK
	1787.99	1788	0.0116	6	175	191	IINEPTAAAIAYGLDKK
	2167.19	2167.08	-0.1081	-50	455	474	TKDNNLLGKFELSGIPPAPR
	2588.22	2588.26	0.0401	15	4	27	GEGPAIGIDLGTTYSCVGVWQHDR			Carbamidomethyl (C)[16]
	2658.27	2658.3	0.0312	12	430	452	EQVFSTYSDNQPGVLIQVYEGER
	3025.49	3025.56	0.0705	23	278	304	TLSSTAQTTIEIDSLYEGVDFYTTITR
	3035.71	3035.75	0.0466	15	393	421	VQDLLLLDVTPLSLGLETAGGVMTTLIPR
Spot	Protein Name					Accession No.		Protein	Protein
								Score	Score
									C. I. %
102	Beta amylase [Triticum aestivum]					gi|32400764		76	99.98
	Peptide Information
	Calc. Mass	Obsrv. Mass	± da	± ppm	Start	End	Sequence			Modification
					Seq.	Seq.
	947.506	947.508	0.0019	2	137	144	DGYRPIAR
	1189.62	1189.61	-0.0035	-3	110	118	ISGIHWWYK
	1234.54	1234.55	0.003	2	48	58	DAGQYNDAPQR
	1299.58	1299.59	0.0055	4	151	161	ASLNFTCAEMR			Carbamidomethyl (C)[7]
	1315.58	1315.57	-0.003	-2	151	161	ASLNFTCAEMR			Carbamidomethyl (C)[7], Oxidation (M)[10]
	1326.67	1326.67	-0.0013	-1	200	210	YDPTAYNTILR
	1474.68	1474.68	0.0002	0	187	199	EGLNMACENALPR			Carbamidomethyl (C)[7]
	1490.67	1490.66	-0.0089	-6	187	199	EGLNMACENALPR			Carbamidomethyl (C)[7], Oxidation (M)[5]
	1646.78	1646.78	0.0024	1	61	74	FFVDNGTYLTEQGR
	1668.8	1668.79	-0.0061	-4	33	47	AAAAMVGHPEWEFPR
	1684.79	1684.78	-0.0131	-8	33	47	AAAAMVGHPEWEFPR			Oxidation (M)[5]
	1842.04	1841.95	-0.089	-48	104	118	VQLAIKISGIHWWYK
	2013.98	2013.98	-0.0017	-1	119	136	VPSHAAEITAGYYNLHDR
	2735.22	2735.26	0.0317	12	3	25	YPSYPQSHGWSFPGIGEFICYDK			Carbamidomethyl (C)[20]
	2749.27	2749.28	0.0083	3	162	186	DSEQSSQAMSAPEELVQQVLSAGWR			Oxidation (M)[9]
Spot	Protein Name					Accession No.		Protein	Protein
								Score	Score
									C. I. %
106	Cdc2-2D [Triticum aestivum]					gi|86439702		53	96.449
	Peptide Information
	Calc. Mass	Obsrv. Mass	± da	± ppm	Start	End	Sequence			Modification
					Seq.	Seq.
	984.572	984.444	-0.1286	-131	110	119	ALSLDPLAGK
	993.595	993.477	-0.1182	-119	102	109	HRAIVELR
	1037.53	1037.5	-0.0309	-30	25	32	LTFCNRAR			Carbamidomethyl (C)[4]
	1118.61	1118.48	-0.1304	-117	333	341	RPWFANVTK
	1184.57	1184.56	-0.0102	-9	213	222	YMAPEMLLGK			Oxidation (M)[2,6]
	1302.57	1302.66	0.0899	69	342	351	DLYCVHHKCA			Carbamidomethyl (C)[4,9]
	1324.68	1324.56	-0.1186	-90	212	222	RYMAPEMLLGK			Oxidation (M)[3]
	1458.76	1458.7	-0.0666	-46	89	101	TLREAAFLAACHR
	1797.01	1796.95	-0.0591	-33	172	189	DIKPGNILVGADGISTVK
	2286.1	2285.91	-0.1873	-82	190	211	ICDLGLAVSMAEPAPYGQHGTR
	2367.15	2367.2	0.056	24	69	91	KPLPCAHEGAGIACGCADARTLR			Carbamidomethyl (C)[5]
Spot	Protein Name					Accession No.		Protein	Protein
								Score	Score
									C. I. %
111	Globulin 3 [Triticum aestivum]					gi|215398470		66	99.818
	Peptide Information
	Calc. Mass	Obsrv. Mass	± da	± ppm	Start	End	Sequence			Modification
					Seq.	Seq.
	906.468	906.467	-0.0009	-1	535	541	EVQEVFR
	991.547	991.544	-0.0034	-3	132	139	RPYVFGPR
	1044.55	1044.54	-0.0125	-12	173	181	VAIMEVNPR			Oxidation (M)[4]
	1189.63	1189.64	0.0029	2	154	163	ALRPFDEVSR
	1280.65	1280.66	0.0121	9	364	374	SFHALAQHDVR
	1360.72	1360.71	-0.0152	-11	339	349	DTFNLLEQRPK
	1411.63	1411.64	0.0129	9	102	113	HGQGEREEEQGR
	1822.88	1822.9	0.0259	14	489	504	GSSNLQVVCFEINAER			Carbamidomethyl (C)[9]
	1906.02	1906.05	0.0298	16	470	488	GSAFVVPPGHPVVEIASSR
	2087.18	2087.09	-0.095	-46	273	292	VLTAALKTSDERLGSLLGSR
	2176.14	2176.19	0.0478	22	397	416	LAVVLEGEGEVEIVCPHLGR			Carbamidomethyl (C)[15]
Spot	Protein Name					Accession No.		Protein	Protein
								Score	Score
									C. I. %
112	Globulin 3 [Triticum aestivum]					gi|215398470		69	99.898
	Peptide Information
	Calc. Mass	Obsrv. Mass	± da	± ppm	Start	End	Sequence			Modification
					Seq.	Seq.
	906.468	906.471	0.0027	3	535	541	EVQEVFR
	991.547	991.548	0.0012	1	132	139	RPYVFGPR
	1012.44	1012.45	0.0059	6	74	81	HEQEEQGR
	1018.51	1018.52	0.0092	9	40	47	SLQQCVQR			Carbamidomethyl (C)[5]
	1028.56	1028.56	0.0045	4	173	181	VAIMEVNPR
	1044.55	1044.54	-0.0068	-7	173	181	VAIMEVNPR			Oxidation (M)[4]
	1189.63	1189.64	0.006	5	154	163	ALRPFDEVSR
	1280.65	1280.66	0.0138	11	364	374	SFHALAQHDVR
	1340.78	1340.61	-0.1651	-123	508	519	VWLAGRNNVIAK
	1360.72	1360.71	-0.0136	-10	339	349	DTFNLLEQRPK
	1411.63	1411.65	0.0181	13	102	113	HGQGEREEEQGR
	1412.61	1412.64	0.0276	20	86	97	HGEGEREEEQGR
	1565.63	1565.66	0.0255	16	446	459	GSGSESEEEQDQQR
	1822.88	1822.91	0.0313	17	489	504	GSSNLQVVCFEINAER			Carbamidomethyl (C)[9]
	1901.92	1901.95	0.027	14	40	54	SLQQCVQRCQQDRPR			Carbamidomethyl (C)[5]
	1906.02	1906.06	0.037	19	470	488	GSAFVVPPGHPVVEIASSR
	1958.94	1958.96	0.018	9	40	54	SLQQCVQRCQQDRPR			Carbamidomethyl (C)[5,9]
	1960	1959.97	-0.0365	-19	147	163	SDHGFVKALRPFDEVSR
	2119.12	2118.98	-0.1433	-68	397	416	LAVVLEGEGEVEIVCPHLGR
	2122.07	2122.09	0.0235	11	219	239	QGDVIVAPAGSIMHLANTDGR
	2138.07	2138.1	0.0369	17	219	239	QGDVIVAPAGSIMHLANTDGR			Oxidation (M)[13]
Spot	Protein Name					Accession No.		Protein	Protein
								Score	Score
									C. I. %
113	Globulin 3 [Triticum aestivum]					gi|215398470		86	99.998
	Peptide Information
	Calc. Mass	Obsrv. Mass	± da	± ppm	Start	End	Sequence			Modification
					Seq.	Seq.
	906.468	906.464	-0.0042	-5	535	541	EVQEVFR
	947.59	947.504	-0.0856	-90	140	146	SFRRIIR
	991.547	991.548	0.0013	1	132	139	RPYVFGPR
	1044.55	1044.55	-0.0052	-5	173	181	VAIMEVNPR			Oxidation (M)[4]
	1189.63	1189.64	0.0054	5	154	163	ALRPFDEVSR
	1280.65	1280.67	0.0162	13	364	374	SFHALAQHDVR
	1360.72	1360.72	0.0009	1	339	349	DTFNLLEQRPK
	1565.63	1565.65	0.018	11	446	459	GSGSESEEEQDQQR
	1647.82	1647.8	-0.0161	-10	568	582	GDRGRGDEAVEAFLR
	1822.88	1822.92	0.04	22	489	504	GSSNLQVVCFEINAER			Carbamidomethyl (C)[9]
	1906.02	1906.05	0.0367	19	470	488	GSAFVVPPGHPVVEIASSR
	2087.18	2087.09	-0.0889	-43	273	292	VLTAALKTSDERLGSLLGSR
	2176.14	2176.19	0.0422	19	397	416	LAVVLEGEGEVEIVCPHLGR			Carbamidomethyl (C)[15]
	2226.96	2227.02	0.0518	23	544	562	DQQDEGFVAGPEQQQEHER
Spot	Protein Name					Accession No.		Protein	Protein
								Score	Score
									C. I. %
116	Grain softness protein-1A [Triticum aestivum]					gi|60652210		65	99.737
	Peptide Information
	Calc. Mass	Obsrv. Mass	± da	± ppm	Start	End	Sequence			Modification
					Seq.	Seq.
	1092.54	1092.65	0.1117	102	100	108	QTTPRCRCK
	1189.66	1189.63	-0.0299	-25	132	142	MVQTAKSLPSK
	1360.55	1360.73	0.1772	130	56	66	LDSCSDYVMDR			Carbamidomethyl (C)[4]
	1493.71	1493.75	0.0333	22	143	155	CNIDPKYCNIPIT
	1707.82	1707.8	-0.0227	-13	71	84	DMPLSWVFPQTWGK			Oxidation (M)[2]
	1791.77	1791.8	0.0323	18	56	70	LDSCSDYVMDRCVTK			Carbamidomethyl (C)[4]
	1823.79	1823.89	0.0947	52	85	99	RSCEEVQNQCCQQLR
	1916.99	1916.91	-0.0839	-44	132	148	MVQTAKSLPSKCNIDPK			Carbamidomethyl (C)[12]
	2057.99	2058.1	0.1111	54	105	122	CRCKATWTSIQGDLSGFK			Carbamidomethyl (C)[1]
Spot	Protein Name					Accession No.		Protein	Protein
								Score	Score
									C. I. %
138	Sucrose synthase type 2 [Triticum aestivum]					gi|3393044		94	100
	Peptide Information
	Calc. Mass	Obsrv. Mass	± da	± ppm	Start	End	Sequence			Modification
					Seq.	Seq.
	1205.61	1205.62	0.015	12	1	12	MGETAGGRALSR
	1302.58	1302.55	-0.0356	-27	588	598	NMTGLVEMYGR			Oxidation (M)[2,8]
	1320.72	1320.72	0.0006	0	67	77	LKDTAFEDLLR
	1398.71	1398.7	-0.0068	-5	178	188	ESMYPLLNFLR			Oxidation (M)[3]
	1779.94	1779.92	-0.02	-11	602	617	LQELVNLVVVCGDHGK			Carbamidomethyl (C)[11]
	1877.96	1877.96	-0.0024	-1	631	645	MFDLIEQYNLIGHIR			Oxidation (M)[1]
	1915.99	1916	0.0082	4	20	37	IGDSLSAHTNELVAVFSR
	2039.04	2039.02	-0.0236	-12	173	188	LFHDKESMYPLLNFLR			Oxidation (M)[8]
	2265.07	2265.07	0.0007	0	216	235	AETHLSGLPADTPYSEFHHR
	2355.14	2355.13	-0.0058	-2	44	64	GMLQPHQITAEYNAAIPEAER			Oxidation (M)[2]
	2391.27	2391.25	-0.0159	-7	252	273	ASETIHLLLDLLEAPDPSSLEK
	2393.16	2393.18	0.0147	6	215	235	KAETHLSGLPADTPYSEFHHR
Spot	Protein Name					Accession No.		Protein	Protein
								Score	Score
									C. I. %
155	Globulin 3 [Triticum aestivum]					gi|215398470		73	99.963
	Peptide Information
	Calc. Mass	Obsrv. Mass	± da	± ppm	Start	End	Sequence			Modification
					Seq.	Seq.
	906.468	906.475	0.0066	7	535	541	EVQEVFR
	959.448	959.427	-0.0209	-22	48	54	CQQDRPR			Carbamidomethyl (C)[1]
	991.547	991.548	0.0009	1	132	139	RPYVFGPR
	1012.44	1012.44	-0.0016	-2	74	81	HEQEEQGR
	1028.56	1028.55	-0.0049	-5	173	181	VAIMEVNPR
	1044.55	1044.54	-0.0115	-11	173	181	VAIMEVNPR			Oxidation (M)[4]
	1189.63	1189.63	0.0005	0	154	163	ALRPFDEVSR
	1280.65	1280.66	0.0079	6	364	374	SFHALAQHDVR
	1360.72	1360.72	-0.0064	-5	339	349	DTFNLLEQRPK
	1390.73	1390.67	-0.0545	-39	280	292	TSDERLGSLLGSR
	1408.62	1408.69	0.0707	50	55	65	YSHARCVQECR			Carbamidomethyl (C)[6]
	1822.88	1822.89	0.0149	8	489	504	GSSNLQVVCFEINAER			Carbamidomethyl (C)[9]
	1901.92	1901.93	0.0079	4	40	54	SLQQCVQRCQQDRPR			Carbamidomethyl (C)[5]
	1906.02	1906.03	0.0116	6	470	488	GSAFVVPPGHPVVEIASSR
	2138.07	2138.07	0.0059	3	219	239	QGDVIVAPAGSIMHLANTDGR			Oxidation (M)[13]
	2176.14	2176.16	0.0215	10	397	416	LAVVLEGEGEVEIVCPHLGR			Carbamidomethyl (C)[15]
	2226.96	2227.13	0.1667	75	544	562	DQQDEGFVAGPEQQQEHER
Spot	Protein Name					Accession No.		Protein	Protein
								Score	Score
									C. I. %
166	Globulin 3 [Triticum aestivum]					gi|215398470		53	96.366
	Peptide Information
	Calc. Mass	Obsrv. Mass	± da	± ppm	Start	End	Sequence			Modification
					Seq.	Seq.
	906.468	906.465	-0.0026	-3	535	541	EVQEVFR
	991.547	991.54	-0.0075	-8	132	139	RPYVFGPR
	1044.55	1044.53	-0.0176	-17	173	181	VAIMEVNPR			Oxidation (M)[4]
	1189.63	1189.63	-0.0046	-4	154	163	ALRPFDEVSR
	1280.65	1280.65	-0.0043	-3	364	374	SFHALAQHDVR
	1360.72	1360.69	-0.0351	-26	339	349	DTFNLLEQRPK
	1822.88	1822.87	-0.0018	-1	489	504	GSSNLQVVCFEINAER			Carbamidomethyl (C)[9]
	1906.02	1906.01	-0.0111	-6	470	488	GSAFVVPPGHPVVEIASSR
	1958.93	1958.93	0.0067	3	318	334	QASEGDQGHHWPLPPFR
	2119.12	2118.93	-0.1958	-92	397	416	LAVVLEGEGEVEIVCPHLGR
	2138.07	2138.03	-0.0361	-17	219	239	QGDVIVAPAGSIMHLANTDGR			Oxidation (M)[13]
	2176.14	2176.15	0.0105	5	397	416	LAVVLEGEGEVEIVCPHLGR			Carbamidomethyl (C)[15]
Spot	Protein Name					Accession No.		Protein	Protein
								Score	Score
									C. I. %
167	Globulin 3 [Triticum aestivum]					gi|215398470		71	99.934
	Peptide Information
	Calc. Mass	Obsrv. Mass	± da	± ppm	Start	End	Sequence			Modification
					Seq.	Seq.
	906.468	906.469	0.0011	1	535	541	EVQEVFR
	991.547	991.541	-0.0065	-7	132	139	RPYVFGPR
	1028.56	1028.54	-0.0112	-11	173	181	VAIMEVNPR
	1044.55	1044.54	-0.0142	-14	173	181	VAIMEVNPR			Oxidation (M)[4]
	1189.63	1189.62	-0.0074	-6	154	163	ALRPFDEVSR
	1280.65	1280.64	-0.0046	-4	364	374	SFHALAQHDVR
	1360.72	1360.69	-0.0276	-20	339	349	DTFNLLEQRPK
	1565.63	1565.62	-0.0083	-5	446	459	GSGSESEEEQDQQR
	1822.88	1822.87	-0.0052	-3	489	504	GSSNLQVVCFEINAER			Carbamidomethyl (C)[9]
	1901.92	1901.9	-0.0169	-9	40	54	SLQQCVQRCQQDRPR			Carbamidomethyl (C)[5]
	1906.02	1906.01	-0.012	-6	470	488	GSAFVVPPGHPVVEIASSR
	1958.93	1958.91	-0.0146	-7	318	334	QASEGDQGHHWPLPPFR
	2122.07	2122.04	-0.0319	-15	219	239	QGDVIVAPAGSIMHLANTDGR
	2138.07	2138.05	-0.0195	-9	219	239	QGDVIVAPAGSIMHLANTDGR			Oxidation (M)[13]
	2176.14	2176.14	-0.0008	0	397	416	LAVVLEGEGEVEIVCPHLGR			Carbamidomethyl (C)[15]
Spot	Protein Name					Accession No.		Protein	Protein
								Score	Score
									C. I. %
170	Globulin 3 [Triticum aestivum]					gi|215398470		76	99.982
	Peptide Information
	Calc. Mass	Obsrv. Mass	± da	± ppm	Start	End	Sequence			Modification
					Seq.	Seq.
	906.468	906.477	0.0089	10	535	541	EVQEVFR
	991.547	991.547	-0.0001	0	132	139	RPYVFGPR
	1189.63	1189.64	0.0044	4	154	163	ALRPFDEVSR
	1280.65	1280.65	0.0045	4	364	374	SFHALAQHDVR
	1360.72	1360.71	-0.0128	-9	339	349	DTFNLLEQRPK
	1822.88	1822.88	0.001	1	489	504	GSSNLQVVCFEINAER			Carbamidomethyl (C)[9]
	1906.02	1906.02	0.0013	1	470	488	GSAFVVPPGHPVVEIASSR
	2176.14	2176.15	0.0085	4	397	416	LAVVLEGEGEVEIVCPHLGR			Carbamidomethyl (C)[15]
Spot	Protein Name					Accession No.		Protein	Protein
								Score	Score
									C. I. %
183	Globulin 3 [Triticum aestivum]					gi|215398470		59	99.087
	Peptide Information
	Calc. Mass	Obsrv. Mass	± da	± ppm	Start	End	Sequence			Modification
					Seq.	Seq.
	906.468	906.394	-0.0738	-81	535	541	EVQEVFR
	1189.63	1189.56	-0.0771	-65	154	163	ALRPFDEVSR
	1280.65	1280.56	-0.0917	-72	364	374	SFHALAQHDVR
	1647.82	1647.66	-0.1559	-95	568	582	GDRGRGDEAVEAFLR
	1822.88	1822.75	-0.1208	-66	489	504	GSSNLQVVCFEINAER			Carbamidomethyl (C)[9]
	1906.02	1905.86	-0.1576	-83	470	488	GSAFVVPPGHPVVEIASSR
	2176.14	2175.98	-0.1656	-76	397	416	LAVVLEGEGEVEIVCPHLGR			Carbamidomethyl (C)[15]
Spot	Protein Name					Accession No.		Protein	Protein
								Score	Score
									C. I. %
184	Globulin 3 [Triticum aestivum]					gi|215398470		64	99.691
	Peptide Information
	Calc. Mass	Obsrv. Mass	± da	± ppm	Start	End	Sequence			Modification
					Seq.	Seq.
	906.468	906.457	-0.0105	-12	535	541	EVQEVFR
	1189.63	1189.63	0.0026	2	154	163	ALRPFDEVSR
	1280.65	1280.64	-0.0045	-4	364	374	SFHALAQHDVR
	1360.72	1360.69	-0.0335	-25	339	349	DTFNLLEQRPK
	1822.88	1822.88	0.0052	3	489	504	GSSNLQVVCFEINAER			Carbamidomethyl (C)[9]
	1906.02	1905.99	-0.0282	-15	470	488	GSAFVVPPGHPVVEIASSR
	2087.18	2087.05	-0.1284	-62	273	292	VLTAALKTSDERLGSLLGSR
	2176.14	2176.16	0.0197	9	397	416	LAVVLEGEGEVEIVCPHLGR			Carbamidomethyl (C)[15]
Spot	Protein Name					Accession No.		Protein	Protein
								Score	Score
									C. I. %
185	Globulin 3 [Triticum aestivum]					gi|215398470		76	99.982
	Peptide Information
	Calc. Mass	Obsrv. Mass	± da	± ppm	Start	End	Sequence			Modification
					Seq.	Seq.
	906.468	906.474	0.0059	7	535	541	EVQEVFR
	991.547	991.541	-0.0066	-7	132	139	RPYVFGPR
	1189.63	1189.64	0.0102	9	154	163	ALRPFDEVSR
	1280.65	1280.66	0.0111	9	364	374	SFHALAQHDVR
	1360.72	1360.71	-0.0149	-11	339	349	DTFNLLEQRPK
	1647.82	1647.78	-0.0352	-21	568	582	GDRGRGDEAVEAFLR
	1680.83	1680.82	-0.0016	-1	573	588	GDEAVEAFLRMATAAL			Oxidation (M)[11]
	1822.88	1822.89	0.0171	9	489	504	GSSNLQVVCFEINAER			Carbamidomethyl (C)[9]
	1901.92	1901.93	0.0154	8	40	54	SLQQCVQRCQQDRPR			Carbamidomethyl (C)[5]
	1906.02	1906.02	0.0045	2	470	488	GSAFVVPPGHPVVEIASSR
	2087.18	2087.09	-0.0908	-44	273	292	VLTAALKTSDERLGSLLGSR
	2176.14	2176.18	0.0329	15	397	416	LAVVLEGEGEVEIVCPHLGR			Carbamidomethyl (C)[15]
Spot	Protein Name					Accession No.		Protein	Protein
								Score	Score
									C. I. %
201	RecName: Full=Ribulose bisphosphate carboxylase					gi|132107		58	98.74
	small chain clone 512; Short=RuBisCO small subunit
	Protein Group
	Unnamed protein product [Triticum aestivum]					gi|21866
	Peptide Information
	Calc. Mass	Obsrv. Mass	± da	± ppm	Start	End	Sequence			Modification
					Seq.	Seq.
	1140.57	1140.59	0.0261	23	76	84	KEYPDAYVR
	1165.57	1165.58	0.0131	11	23	31	WVPCLEFSK			Carbamidomethyl (C)[4]
	1365.58	1365.69	0.1096	80	38	49	EHNASPGYYDGR
	1380.7	1380.76	0.0663	48	21	31	SKWVPCLEFSK			Carbamidomethyl (C)[6]
	2084.99	2085.07	0.073	35	32	49	VGFIFREHNASPGYYDGR
	2211.16	2211.18	0.0127	6	14	31	QVDYLIRSKWVPCLEFSK
	2225.07	2225.18	0.1089	49	93	113	QVQCVSFIAFKPPGCEESGKA
	2239.06	2239.2	0.1387	62	56	75	LPMFGCTDATQVINEVEEVK			Oxidation (M)[3]
Spot	Protein Name					Accession No.		Protein	Protein
								Score	Score
									C. I. %
204	heat shock protein 90 [Triticum aestivum]					gi|110270498		82	99.995
	Protein Group
	heat shock protein 90 [Triticum aestivum]					gi|110270510
	Peptide Information
	Calc. Mass	Obsrv. Mass	± da	± ppm	Start	End	Sequence			Modification
					Seq.	Seq.
	1168.57	1168.58	0.0067	6	420	429	LGIHEDSQNR
	1222.62	1222.63	0.0036	3	319	328	RAPFDLFDNK
	1272.69	1272.7	0.0125	10	89	100	SDLVNNLGTIAR
	1320.66	1320.66	0.0064	5	301	311	HFSVEGQLEFK
	1343.54	1343.56	0.0148	11	181	190	DDQMEYLEER			Oxidation (M)[4]
	1350.72	1350.73	0.0115	9	319	329	RAPFDLFDNKK
	1499.64	1499.8	0.1537	102	181	191	DDQMEYLEERR			Oxidation (M)[4]
	1527.8	1527.82	0.0199	13	360	373	GIVDSEDLPLNISR
	1630.76	1630.78	0.0225	14	459	472	EGQNEIYYITGESK
	1748.96	1748.98	0.0183	10	58	72	LDAQPELFIHIIPDK
	1807.82	1807.85	0.0291	16	606	620	TMEINPENAIMDELR			Oxidation (M)[2,11]
	1858.92	1858.95	0.0232	12	273	287	KPEEINKEEYAAFYK
	1905.89	1905.91	0.0188	10	457	472	MKEGQNEIYYITGESK			Oxidation (M)[1]
	1935.91	1935.94	0.0262	14	606	621	TMEINPENAIMDELRK			Oxidation (M)[2,11]
	1950.02	1949.96	-0.0537	-28	30	46	EIFLRELISNSSDALDK
Spot	Protein Name					Accession No.		Protein	Protein
								Score	Score
									C. I. %
205	Heat shock protein 101 [Triticum aestivum]					gi|4558484		63	99.637
	Peptide Information
	Calc. Mass	Obsrv. Mass	± da	± ppm	Start	End	Sequence			Modification
					Seq.	Seq.
	973.598	973.531	-0.0663	-68	777	784	KVARLQMK
	1165.64	1165.58	-0.0552	-47	459	467	LQPLTMKYR			Oxidation (M)[6]
	1184.63	1184.62	-0.0048	-4	230	240	GDVPSNLLDVR
	1277.74	1277.72	-0.0244	-19	459	468	LQPLTMKYRK
	1383.69	1383.69	-0.0075	-5	314	325	CIGATTLEEYRK
	1717.87	1717.86	-0.0073	-4	554	568	LGQNDKERLVGMADR			Oxidation (M)[12]
	1725.95	1725.97	0.0198	11	573	589	VVGQTEAVNAVAEAVLR
	1745.91	1745.92	0.013	7	620	634	ALAEQLFDDENLLVR
	1765.04	1765.05	0.0101	6	277	292	VILFIDEIHLVLGAGR
	1791.92	1791.76	-0.1625	-91	736	750	NSMKVARDLVMQEVR			Oxidation (M)[3]
	1837.96	1837.98	0.0196	11	310	325	GQLRCIGATTLEEYRK
	1868	1868.02	0.0144	8	685	701	AHVAVFNTLLQVLDDGR
	1910	1910.02	0.0192	10	761	776	LDEIVVFDPLSHEQLR
	2307.17	2307.19	0.0212	9	649	670	LIGAPPGYVGHEEGGQLTEQVR
	2308.25	2308.21	-0.0403	-17	743	760	DLVMQEVRRHFRPELLNR
	2510.36	2510.17	-0.1899	-76	230	254	GDVPSNLLDVRLVALDMGALVAGAK			Oxidation (M)[17]
	2903.51	2903.48	-0.03	-10	709	735	TVDFRNTVIIMTSNLGAEHLLAGMVGK			Oxidation (M)[11]
Spot	Protein Name					Accession No.		Protein	Protein
								Score	Score
									C. I. %
207	Heat shock protein 101 [Triticum aestivum]					gi|4558484		56	98.179
	Peptide Information
	Calc. Mass	Obsrv. Mass	± da	± ppm	Start	End	Sequence			Modification
					Seq.	Seq.
	1165.64	1165.59	-0.0528	-45	459	467	LQPLTMKYR			Oxidation (M)[6]
	1181.65	1181.65	-0.0035	-3	752	760	HFRPELLNR
	1184.63	1184.6	-0.0274	-23	230	240	GDVPSNLLDVR
	1277.74	1277.71	-0.0338	-26	459	468	LQPLTMKYRK
	1745.91	1745.91	0.0077	4	620	634	ALAEQLFDDENLLVR
	1765.04	1765.04	0.0055	3	277	292	VILFIDEIHLVLGAGR
	1868	1868.02	0.0149	8	685	701	AHVAVFNTLLQVLDDGR
	1910	1910.01	0.0081	4	761	776	LDEIVVFDPLSHEQLR
	2307.17	2307.18	0.0046	2	649	670	LIGAPPGYVGHEEGGQLTEQVR
	2308.25	2308.18	-0.0694	-30	743	760	DLVMQEVRRHFRPELLNR
Spot	Protein Name					Accession No.		Protein	Protein
								Score	Score
									C. I. %
210	Unknown protein [Arabidopsis thaliana]					gi|10801369		56	97.86
	Peptide Information
	Calc. Mass	Obsrv. Mass	± da	± ppm	Start	End	Sequence			Modification
					Seq.	Seq.
	1292.63	1292.65	0.0172	13	122	133	ADSSSTQDILQK
	1617.74	1617.86	0.1228	76	12	24	LCFNHYLSDSFSK			Carbamidomethyl (C)[2]
	1839.95	1839.83	-0.1161	-63	230	245	LGKLYAASAMYGYFLR			Oxidation (M)[10]
	1855.99	1855.81	-0.1783	-96	97	112	THPHLLPVTVDEQLEK
	1992.03	1991.94	-0.0907	-46	247	262	VDQRYQLERTMNTLPK
	2298.12	2298.25	0.1275	55	113	133	FAAESESRKADSSSTQDILQK
Spot	Protein Name					Accession No.		Protein	Protein
								Score	Score
									C. I. %
211	Amylogenin [Triticum aestivum]					gi|4158230		86	99.998
	Peptide Information
	Calc. Mass	Obsrv. Mass	± da	± ppm	Start	End	Sequence			Modification
					Seq.	Seq.
	952.492	952.441	-0.0514	-54	257	264	TGLPYVMR			Oxidation (M)[7]
	1004.52	1004.47	-0.0458	-46	83	90	YFGYLVSR
	1107.54	1107.5	-0.0365	-33	300	309	TAVTVDDCVK			Carbamidomethyl (C)[8]
	1139.58	1139.54	-0.041	-36	246	256	VVCDSLGYGVK
	1179.54	1179.55	0.0168	14	329	338	AADVMEEWTK
	1260.71	1260.55	-0.1597	-127	83	92	YFGYLVSRKK
	1330.72	1330.66	-0.0557	-42	212	223	EVLGPVMFPGLR			Oxidation (M)[7]
	1507.75	1507.67	-0.0714	-47	93	105	YVISIDDNCLPAK			Carbamidomethyl (C)[9]
	1555.77	1555.71	-0.059	-38	284	296	VMDDVLPFFESLK			Oxidation (M)[2]
	1612.86	1612.79	-0.0669	-41	140	153	KGADFVRGYPFSLR
	1940.96	1940.87	-0.0882	-45	106	123	DPAGMTVDAVTQHMINLK
	1949.94	1949.89	-0.0526	-27	124	139	TPATPFFFNTLYDPYR
Spot	Protein Name					Accession No.		Protein	Protein
								Score	Score
									C. I. %
215	RecName: Full=1-Cys peroxiredoxin PER1; AltName:					gi|75324900		54	97.046
	Full=Thioredoxin peroxidase; AltName: Full=Rehydrin homolog
	Protein Group
	1-Cys-peroxiredoxine [Triticum aestivum]					gi|34539782
	Peptide Information
	Calc. Mass	Obsrv. Mass	± da	± ppm	Start	End	Sequence			Modification
					Seq.	Seq.
	1277.62	1277.72	0.098	77	94	104	VTYPIMADPDR
	1293.61	1293.62	0.0016	1	94	104	VTYPIMADPDR			Oxidation (M)[6]
	1300.64	1300.64	0.0076	6	140	150	LSFLYPSCTGR			Carbamidomethyl (C)[8]
	1583.74	1583.75	0.012	8	196	209	MFPQGFETADLPSK			Oxidation (M)[1]
	1711.84	1711.86	0.0219	13	196	210	MFPQGFETADLPSKK			Oxidation (M)[1]
	1839.93	1839.96	0.0266	14	195	210	KMFPQGFETADLPSKK			Oxidation (M)[2]
	2064.06	2064.1	0.0366	18	2	21	PGLTIGDTVPNLELDSTHGK
	2142.01	2142.03	0.0119	6	109	127	QLNMVDPDEKDAEGQLPSR
Spot	Protein Name					Accession No.		Protein	Protein
								Score	Score
									C. I. %
218	RecName: Full=Translationally-controlled tumor protein homolog; Short=TCTP					gi|75246527		83	99.996
	Protein Group
	translationally controlled tumor protein [Triticum aestivum]					gi|21070379
	Peptide Information
	Calc. Mass	Obsrv. Mass	± da	± ppm	Start	End	Sequence			Modification
					Seq.	Seq.
	912.45	912.441	-0.0085	-9	1	7	MLVYQDK			Oxidation (M)[1]
	1063.58	1063.58	-0.0024	-2	67	75	VVDIVDTFR
	1075.54	1075.54	-0.003	-3	76	84	LQEQPAFDK
	1203.64	1203.64	-0.0013	-1	76	85	LQEQPAFDKK
	1598.77	1598.79	0.0162	10	8	21	LSGDELLSDSFPYR
	1736.86	1736.89	0.0217	12	149	164	EGAADPTFLYFAHGLK
	2540.14	2540.21	0.0637	25	127	148	DLQFFVGESMHDDGGVVFAYYK			Oxidation (M)[10]
Spot	Protein Name					Accession No.		Protein	Protein
								Score	Score
									C. I. %
230	Heat shock protein HSP26 [Triticum aestivum]					gi|4028567		55	97.427
	Protein Group
	Small heat-shock protein [Triticum aestivum]					gi|220675835
	Peptide Information
	Calc. Mass	Obsrv. Mass	± da	± ppm	Start	End	Sequence			Modification
					Seq.	Seq.
	911.557	911.438	-0.1192	-131	19	25	LPIRAWR
	1050.54	1050.43	-0.113	-108	146	154	FDMPGLSRK
	1066.54	1066.59	0.0528	50	146	154	FDMPGLSRK			Oxidation (M)[3]
	1217.66	1217.51	-0.1424	-117	158	168	VMVEGDALVIR			Oxidation (M)[2]
	1295.53	1295.55	0.0219	17	131	140	MPWDIMEDDK			Oxidation (M)[1]
	1464.76	1464.76	0.0031	2	108	120	LFDDAVGFPTARR
	1473.74	1473.64	-0.0916	-62	199	211	LALPDECDKSQVR
	1557.87	1557.74	-0.1282	-82	155	168	EVKVMVEGDALVIR
	1667.73	1667.8	0.0697	42	131	143	MPWDIMEDDKEVK			Oxidation (M)[1,6]
	1668.87	1668.8	-0.0761	-46	158	172	VMVEGDALVIRGEHK			Oxidation (M)[2]
	1683.93	1683.79	-0.1413	-84	2	18	AAANAPFALSRLSPAAR
	1952.92	1952.91	-0.0167	-9	79	96	AGFDISPFGLVDPMSPMR			Oxidation (M)[14]
Spot	Protein Name					Accession No.		Protein	Protein
								Score	Score
									C. I. %
233	ADP-glucose-pyrophosphorylase large subunit [Triticum aestivum]					gi|2583072		56	98.22
	Peptide Information
	Calc. Mass	Obsrv. Mass	± da	± ppm	Start	End	Sequence			Modification
					Seq.	Seq.
	952.489	952.493	0.0045	5	148	155	TPFFTSPR
	1017.56	1017.56	0.0016	2	281	290	NATIKDGTVV
	1023.59	1023.6	0.005	5	183	191	IEHSIIGVR
	1302.66	1302.66	0.0003	0	169	179	EAIISHGCFLR			Carbamidomethyl (C)[8]
	1322.62	1322.63	0.0069	5	236	246	ISNCIIDMNAR			Carbamidomethyl (C)[4], Oxidation (M)[8]
	1326.82	1326.66	-0.1618	-122	78	88	RDVLLNLLKSR
	1553.77	1553.74	-0.0281	-18	65	77	YPYIASMGVYVFK			Oxidation (M)[7]
	1591.8	1591.81	0.0086	5	236	249	ISNCIIDMNARIGR			Oxidation (M)[8]
	1646.82	1646.79	-0.0232	-14	89	102	YAELHDFGSEILPR
Spot	Protein Name					Accession No.		Protein	Protein
								Score	Score
									C. I. %
235	Alpha amylase inhibitor [Triticum aestivum]					gi|225042		60	99.168
	Protein Group
	RecName: Full=Endogenous alpha-amylase/subtilisin					gi|123975
	inhibitor; AltName: Full=WASI
	Peptide Information
	Calc. Mass	Obsrv. Mass	± da	± ppm	Start	End	Sequence			Modification
					Seq.	Seq.
	1334.64	1334.62	-0.0232	-17	27	40	AHGGGLTMAPGHGR			Oxidation (M)[8]
	1366.67	1366.66	-0.0186	-14	15	26	ADANYYVLPANR
	1490.74	1490.69	-0.0463	-31	27	41	AHGGGLTMAPGHGRR			Oxidation (M)[8]
	1506.7	1506.69	-0.0111	-7	42	54	CPLFVSQEADGQR			Carbamidomethyl (C)[1]
	1561.72	1561.7	-0.0262	-17	1	14	DPPPVHDTDGNELR
	1574.84	1574.83	-0.0135	-9	107	121	HVITGPVRDPSPSGR
	1662.8	1662.76	-0.0454	-27	41	54	RCPLFVSQEADGQR			Carbamidomethyl (C)[2]
	1728.75	1728.74	-0.0107	-6	140	154	LMACGDSCQDLGVFR			Carbamidomethyl (C)[4,8]
	1744.75	1744.75	0.0034	2	140	154	LMACGDSCQDLGVFR			Carbamidomethyl (C)[4,8], Oxidation (M)[2]
Spot	Protein Name					Accession No.		Protein	Protein
								Score	Score
									C. I. %
236	Chain A, Crystal Structure Of Family 11 Xylanase In Complex With Inhibitor (Xip-I)					gi|51247633		71	99.945
	Protein Group
	Chain A, Crystal Structure Of Xylanase (Gh10) In Complex With Inhibitor (Xip)					gi|51247614
	Chain A, Crystal Structure Of Xylanase Inhibitor Protein (Xip-I) From Wheat					gi|31615809
	Peptide Information
	Calc. Mass	Obsrv. Mass	± da	± ppm	Start	End	Sequence			Modification
					Seq.	Seq.
	977.541	977.531	-0.0109	-11	175	183	ALATGIFER
	1036.52	1036.5	-0.0182	-18	208	216	WTAAYPATR
	1184.56	1184.54	-0.0202	-17	164	174	CGYPPAAHVGR			Carbamidomethyl (C)[1]
	1308.69	1308.68	-0.0183	-14	235	246	NVYYGVAPVAQK
	1403.81	1403.79	-0.0238	-17	150	163	GGPGKPLHLTATVR
	1926.96	1926.92	-0.0374	-19	47	64	YHLDLSGHDLSSVGADIK
	2081.07	2081.02	-0.0503	-24	70	90	GVPVSLSIGGYGTGYSLPSNR
Spot	Protein Name					Accession No.		Protein	Protein
								Score	Score
									C. I. %
238	RecName: Full=Ribulose bisphosphate carboxylase					gi|132107		55	97.368
	small chain clone 512; Short=RuBisCO small subunit
	Protein Group
	Unnamed protein product [Triticum aestivum]					gi|21866
	Peptide Information
	Calc. Mass	Obsrv. Mass	± da	± ppm	Start	End	Sequence			Modification
					Seq.	Seq.
	1165.57	1165.59	0.0198	17	23	31	WVPCLEFSK			Carbamidomethyl (C)[4]
	2043.09	2043.02	-0.0714	-35	21	37	SKWVPCLEFSKVGFIFR
	2211.06	2211.07	0.0134	6	93	112	QVQCVSFIAFKPPGCEESGK			Carbamidomethyl (C)[4]
	2225.07	2225.07	-0.0029	-1	93	113	QVQCVSFIAFKPPGCEESGKA
	2239.06	2239.11	0.0498	22	56	75	LPMFGCTDATQVINEVEEVK			Oxidation (M)[3]
	2268.18	2268.15	-0.0384	-17	14	31	QVDYLIRSKWVPCLEFSK			Carbamidomethyl (C)[13]
	2296.08	2296.27	0.1831	80	56	75	LPMFGCTDATQVINEVEEVK			Carbamidomethyl (C)[6], Oxidation (M)[3]
	2303.3	2303.14	-0.165	-72	1	20	AYLPPLSTEALLKQVDYLIR
Spot	Protein Name					Accession No.		Protein	Protein
								Score	Score
									C. I. %
243	Sequence 3 from patent US 6903246					gi|67622999		66	99.83
	Protein Group
	Dehydroascorbate reductase [Triticum aestivum]					gi|28192421
	Peptide Information
	Calc. Mass	Obsrv. Mass	± da	± ppm	Start	End	Sequence			Modification
					Seq.	Seq.
	1202.68	1202.68	0.0001	0	102	111	IFSTFVTFLK
	1497.82	1497.81	-0.0064	-4	157	168	LYHLQVALEHFK
	1607.86	1607.86	-0.0082	-5	122	135	ALVDELQALEEHLK
	1819.04	1818.85	-0.1864	-102	25	39	VLLTLEEKKVPYQMK
	1866.95	1866.91	-0.0338	-18	84	101	YPTPSLVTPAEYASVGSK
	2021.03	2021.02	-0.0182	-9	172	189	VPETLTSVHAYTEALFSR
	2108.11	2108.1	-0.0171	-8	136	156	AHGPYINGANISAVDLSLAPK
Spot	Protein Name					Accession No.		Protein	Protein
								Score	Score
									C. I. %
248	5a2 protein [Triticum aestivum]					gi|66840998		52	95.21
	Peptide Information
	Calc. Mass	Obsrv. Mass	± da	± ppm	Start	End	Sequence			Modification
					Seq.	Seq.
	973.525	973.546	0.021	22	77	84	KPFPHGYK
	1055.49	1055.62	0.1289	122	85	94	CGSYTFPPLA
	1106.58	1106.5	-0.0771	-70	15	23	RAMIKECAK			Carbamidomethyl (C)[7]
	1116.51	1116.56	0.0522	47	60	67	EKIYCMEK			Carbamidomethyl (C)[5], Oxidation (M)[6]
	1373.64	1373.66	0.0134	10	58	67	EKEKIYCMEK			Carbamidomethyl (C)[7], Oxidation (M)[8]
	1838.86	1838.9	0.0393	21	62	76	IYCMEKVAYVANFCK			Carbamidomethyl (C)[3]
	2063.02	2062.89	-0.1252	-61	16	32	AMIKECAKYQQWPANPK			Carbamidomethyl (C)[6]
Spot	Protein Name					Accession No.		Protein	Protein
								Score	Score
									C. I. %
251	Globulin 3 [Triticum aestivum]					gi|215398470		58	98.851
	Peptide Information
	Calc. Mass	Obsrv. Mass	± da	± ppm	Start	End	Sequence			Modification
					Seq.	Seq.
	906.468	906.465	-0.0031	-3	535	541	EVQEVFR
	976.458	976.527	0.0685	70	293	300	QGKEEEEK
	991.547	991.539	-0.0077	-8	132	139	RPYVFGPR
	1028.56	1028.55	-0.0073	-7	173	181	VAIMEVNPR
	1044.55	1044.54	-0.0147	-14	173	181	VAIMEVNPR			Oxidation (M)[4]
	1171.66	1171.86	0.1986	170	144	153	IIRSDHGFVK
	1189.63	1189.62	-0.0109	-9	154	163	ALRPFDEVSR
	1280.65	1280.64	-0.0049	-4	364	374	SFHALAQHDVR
	1360.72	1360.69	-0.0322	-24	339	349	DTFNLLEQRPK
	1386.74	1386.7	-0.0469	-34	307	317	ASEEQLRELRR
	1565.63	1565.62	-0.0102	-7	446	459	GSGSESEEEQDQQR
	1765.85	1765.85	-0.0049	-3	489	504	GSSNLQVVCFEINAER
	1822.88	1822.85	-0.0205	-11	489	504	GSSNLQVVCFEINAER			Carbamidomethyl (C)[9]
	1901.92	1901.89	-0.0299	-16	40	54	SLQQCVQRCQQDRPR			Carbamidomethyl (C)[5]
	1906.02	1905.99	-0.0249	-13	470	488	GSAFVVPPGHPVVEIASSR
	1960	1959.91	-0.0925	-47	147	163	SDHGFVKALRPFDEVSR
	2138.07	2138.02	-0.0498	-23	219	239	QGDVIVAPAGSIMHLANTDGR			Oxidation (M)[13]
	2176.14	2176.12	-0.0259	-12	397	416	LAVVLEGEGEVEIVCPHLGR			Carbamidomethyl (C)[15]
Spot	Protein Name					Accession No.		Protein	Protein
								Score	Score
									C. I. %
252	Ribulose-1,5-bisphosphate carboxylase/oxygenase small subunit [Triticum aestivum]					gi|4038719		57	98.618
	Peptide Information
	Calc. Mass	Obsrv. Mass	± da	± ppm	Start	End	Sequence			Modification
					Seq.	Seq.
	1194.57	1194.55	-0.0201	-17	27	39	SSGSLSSVSNGGR
	1319.65	1319.6	-0.0487	-37	42	52	CMQVWPIEGIK			Oxidation (M)[2]
	1488.77	1488.8	0.0251	17	42	53	CMQVWPIEGIKK			Carbamidomethyl (C)[1]
	1607.85	1607.74	-0.1073	-67	1	16	VMASSATTVAPFQGLK
	2086.97	2087	0.0269	13	89	106	VGFVFREHNSSPGYYDGR
	2211.16	2211.04	-0.1257	-57	71	88	QVDYLIRSKWVPCLEFSK
	2222.11	2222.06	-0.0474	-21	113	132	LPMFGCTDATQVLIEVEEVK
	2276.98	2277.09	0.1121	49	95	112	EHNSSPGYYDGRYWTMWK
	2295.12	2295.23	0.1069	47	113	132	LPMFGCTDATQVLIEVEEVK			Carbamidomethyl (C)[6], Oxidation (M)[3]
	2748.39	2748.35	-0.0402	-15	27	52	SSGSLSSVSNGGRIRCMQVWPIEGIK
Spot	Protein Name					Accession No.		Protein	Protein
								Score	Score
									C. I. %
254	Serpin 1 [Triticum aestivum]					gi|224589266		69	99.9
	Protein Group
	Serpin 3 [Triticum aestivum]					gi|224589270
	Peptide Information
	Calc. Mass	Obsrv. Mass	± da	± ppm	Start	End	Sequence			Modification
					Seq.	Seq.
	925.521	925.517	-0.0044	-5	11	18	LSIAHQTR
	1176.59	1176.58	-0.0133	-11	262	271	LSAEPDFLER
	1253.6	1253.59	-0.0158	-13	127	137	AETQSVDFQTK
	1292.71	1292.68	-0.0255	-20	290	301	ISFGIEASDLLK
	1345.7	1345.72	0.021	16	159	171	NILPSGSVDNTTK
	1475.64	1475.68	0.0381	26	182	194	GAWTDQFDSYGTK
	1487.83	1487.66	-0.1712	-115	228	240	VLKLPYKQGGDNR
	2685.4	2685.34	-0.0605	-23	33	61	SAASNAAFSPVSLHSALSLLAAGAGSATR
	2720.35	2720.28	-0.0691	-25	329	354	VSSVFHQAFVEVNEQGTEAAASTAIK
Spot	Protein Name					Accession No.		Protein	Protein
								Score	Score
									C. I. %
255	Ribulose-bisphosphate carboxylase (EC 4.1.1.39) small					gi|82619		68	99.865
	chain precursor (clone 234) - wheat (fragment)
	Peptide Information
	Calc. Mass	Obsrv. Mass	± da	± ppm	Start	End	Sequence			Modification
					Seq.	Seq.
	1262.61	1262.62	0.0091	7	19	32	SNGASLGSVSNGGR
	1380.7	1380.74	0.0461	33	71	81	SKWVPCLEFSK			Carbamidomethyl (C)[6]
	1447.74	1447.76	0.0144	10	35	46	CMQVWPIEGIKK			Oxidation (M)[2]
	1700.93	1700.88	-0.0523	-31	33	46	IRCMQVWPIEGIKK
	2043.09	2043.11	0.02	10	71	87	SKWVPCLEFSKVGFIFR
	2050.15	2050.05	-0.096	-47	46	63	KFETLSYLPPLSTEALLK
	2186.12	2186.07	-0.0508	-23	82	100	VGFIFREHNASPVEVEEVK
	2211.06	2211.07	0.0112	5	118	137	QVQCVSFIAFKPPGCEESGK			Carbamidomethyl (C)[4]
	2225.07	2225.1	0.0227	10	118	138	QVQCVSFIAFKPPGCEESGKA
Spot	Protein Name					Accession No.		Protein	Protein
								Score	Score
									C. I. %
256	Alcohol dehydrogenase ADH1A [Triticum aestivum]					gi|119388723		56	98.22
	Protein Group
	Alcohol dehydrogenase ADH1D [Triticum aestivum]					gi|119388725
	Peptide Information
	Calc. Mass	Obsrv. Mass	± da	± ppm	Start	End	Sequence			Modification
					Seq.	Seq.
	949.456	949.45	-0.0061	-6	58	65	GQTPMFPR			Oxidation (M)[5]
	1170.61	1170.6	-0.0045	-4	319	328	GTFFGNFKPR
	1274.59	1274.58	-0.0131	-10	306	315	THPMNFLNER			Oxidation (M)[4]
	1499.69	1499.67	-0.0192	-13	329	340	TDLPNVVEMYMR			Oxidation (M)[9,11]
	1888.03	1888.01	-0.0175	-9	195	215	GSTVAIFGLGAVGLAAAEGAR
Spot	Protein Name					Accession No.		Protein	Protein
								Score	Score
									C. I. %
257	RecName: Full=Ribulose bisphosphate carboxylase					gi|132107		56	97.86
	small chain clone 512; Short=RuBisCO small subunit
	Protein Group
	Unnamed protein product [Triticum aestivum]					gi|21866
	Peptide Information
	Calc. Mass	Obsrv. Mass	± da	± ppm	Start	End	Sequence			Modification
					Seq.	Seq.
	914.423	914.432	0.0086	9	50	55	YWTMWK
	1380.7	1380.71	0.0168	12	21	31	SKWVPCLEFSK			Carbamidomethyl (C)[6]
	2211.06	2211.06	0.0014	1	93	112	QVQCVSFIAFKPPGCEESGK			Carbamidomethyl (C)[4]
	2225.07	2225.07	-0.0029	-1	93	113	QVQCVSFIAFKPPGCEESGKA
	2239.06	2239.09	0.0303	14	56	75	LPMFGCTDATQVINEVEEVK			Oxidation (M)[3]
Spot	Protein Name					Accession No.		Protein	Protein
								Score	Score
									C. I. %
261	ATP synthase beta subunit [Triticum aestivum]					gi|525291		107	100
	Peptide Information
	Calc. Mass	Obsrv. Mass	± da	± ppm	Start	End	Sequence			Modification
					Seq.	Seq.
	1135.6	1135.57	-0.0266	-23	183	191	THDFLPIHR
	1173.66	1173.63	-0.0294	-25	212	221	VVDLLAPYQR
	1390.69	1390.66	-0.0235	-17	249	262	AHGGFSVFAGVGER
	1399.77	1399.75	-0.0223	-16	307	319	VGLTGLTVAEHFR
	1409.81	1409.8	-0.0099	-7	148	161	VLNTGSPITVPVGR
	1492.78	1492.75	-0.0274	-18	336	349	FTQANSEVSALLGR
	1647.84	1647.74	-0.0943	-57	249	264	AHGGFSVFAGVGERTR
	1675.95	1675.92	-0.033	-20	118	132	LVLEVAQHLGENVVR
	1864.94	1864.9	-0.0412	-22	320	335	DAEGQDVLLFIDNIFR
	2061.05	2060.98	-0.0649	-31	413	431	QISELGIYPAVDPLDSTSR
	2172.15	2172.09	-0.0695	-32	192	211	EAPAFVEQATEQQILVTGIK
	2186.15	2186.09	-0.0545	-25	350	370	IPSAVGYQPTLATDLGGLQER
	2212.19	2212.13	-0.0603	-27	98	117	FDEGLPPILTALEVLDNSIR
	2591.31	2591.23	-0.082	-32	73	97	ITDEFTGAGSIGQVCQVIGAVVDVR			Carbamidomethyl (C)[15]
Spot	Protein Name					Accession No.		Protein	Protein
								Score	Score
									C. I. %
263	WRKY45 transcription factor [Triticum aestivum]					gi|126508732		57	98.553
	Peptide Information
	Calc. Mass	Obsrv. Mass	± da	± ppm	Start	End	Sequence			Modification
					Seq.	Seq.
	1083.4	1083.6	0.1948	180	150	158	CDDDPDTFR
	1091.51	1091.54	0.0281	26	106	114	SLEDGQTWR
	1120.56	1120.57	0.0119	11	159	168	VTYIGAHTCR
	1170.51	1170.59	0.0759	65	137	145	YDQQCMARR
	1194.61	1194.62	0.0061	5	116	125	YGQKEIQNSK
	1322.71	1322.68	-0.0298	-23	115	125	KYGQKEIQNSK
	1499.62	1499.75	0.1283	86	133	144	CTHKYDQQCMAR			Oxidation (M)[10]
	1639.73	1639.84	0.1163	71	133	145	CTHKYDQQCMARR
	1641.82	1641.83	0.0146	9	33	46	AGHIMDQILHTFSR			Oxidation (M)[5]
Spot	Protein Name					Accession No.		Protein	Protein
								Score	Score
									C. I. %
264	RecName: Full=Ribulose bisphosphate carboxylase					gi|132107		59	99.087
	small chain clone 512; Short=RuBisCO small subunit
	Protein Group
	Unnamed protein product [Triticum aestivum]					gi|21866
	Peptide Information
	Calc. Mass	Obsrv. Mass	± da	± ppm	Start	End	Sequence			Modification
					Seq.	Seq.
	1140.57	1140.54	-0.0249	-22	76	84	KEYPDAYVR
	1165.57	1165.56	-0.0111	-10	23	31	WVPCLEFSK			Carbamidomethyl (C)[4]
	1323.68	1323.63	-0.0425	-32	21	31	SKWVPCLEFSK
	1365.58	1365.62	0.0398	29	38	49	EHNASPGYYDGR
	2211.06	2211.05	-0.0042	-2	93	112	QVQCVSFIAFKPPGCEESGK			Carbamidomethyl (C)[4]
	2225.07	2225.07	-0.0061	-3	93	113	QVQCVSFIAFKPPGCEESGKA
	2367.16	2367.22	0.061	26	56	76	LPMFGCTDATQVINEVEEVKK			Oxidation (M)[3]
Spot	Protein Name					Accession No.		Protein	Protein
								Score	Score
									C. I. %
271	Alpha amylase inhibitor [Triticum aestivum]					gi|225042		94	100
	Protein Group
	RecName: Full=Endogenous alpha-amylase/subtilisin					gi|123975
	inhibitor; AltName: Full=WASI
	Peptide Information
	Calc. Mass	Obsrv. Mass	± da	± ppm	Start	End	Sequence			Modification
					Seq.	Seq.
	1034.62	1034.62	0.0001	0	106	114	RHVITGPVR
	1182.54	1182.54	-0.0029	-2	130	139	YSGAEVHEYK
	1334.64	1334.64	0.0046	3	27	40	AHGGGLTMAPGHGR			Oxidation (M)[8]
	1366.67	1366.69	0.0101	7	15	26	ADANYYVLPANR
	1506.7	1506.71	0.0075	5	42	54	CPLFVSQEADGQR			Carbamidomethyl (C)[1]
	1561.72	1561.72	-0.0007	0	1	14	DPPPVHDTDGNELR
	1662.8	1662.8	0.0015	1	41	54	RCPLFVSQEADGQR			Carbamidomethyl (C)[2]
	1744.75	1744.72	-0.0211	-12	140	154	LMACGDSCQDLGVFR			Carbamidomethyl (C)[4,8], Oxidation (M)[2]
Spot	Protein Name					Accession No.		Protein	Protein
								Score	Score
									C. I. %
272	Globulin 3 [Triticum aestivum]					gi|215398470		70	99.917
	Peptide Information
	Calc. Mass	Obsrv. Mass	± da	± ppm	Start	End	Sequence			Modification
					Seq.	Seq.
	906.468	906.489	0.0211	23	535	541	EVQEVFR
	991.547	991.567	0.0199	20	132	139	RPYVFGPR
	1018.51	1018.54	0.0327	32	40	47	SLQQCVQR			Carbamidomethyl (C)[5]
	1028.56	1028.57	0.0159	15	173	181	VAIMEVNPR
	1044.55	1044.56	0.0118	11	173	181	VAIMEVNPR			Oxidation (M)[4]
	1096.56	1096.61	0.0505	46	421	429	REQEHGKGR
	1100.6	1100.58	-0.0207	-19	505	513	NERVWLAGR
	1189.63	1189.65	0.0199	17	154	163	ALRPFDEVSR
	1280.65	1280.68	0.0264	21	364	374	SFHALAQHDVR
	1340.78	1340.62	-0.1641	-122	508	519	VWLAGRNNVIAK
	1360.72	1360.74	0.0148	11	339	349	DTFNLLEQRPK
	1387.73	1387.7	-0.0361	-26	36	47	RGGRSLQQCVQR
	1412.61	1412.67	0.0514	36	86	97	HGEGEREEEQGR
	1444.76	1444.73	-0.0262	-18	36	47	RGGRSLQQCVQR			Carbamidomethyl (C)[9]
	1641.86	1641.85	-0.0052	-3	350	363	IANRHGRLYEADAR
	1822.88	1822.9	0.0201	11	489	504	GSSNLQVVCFEINAER			Carbamidomethyl (C)[9]
	1906.02	1906.04	0.0184	10	470	488	GSAFVVPPGHPVVEIASSR
	2138.07	2138.05	-0.0129	-6	219	239	QGDVIVAPAGSIMHLANTDGR			Oxidation (M)[13]
	2176.14	2176.16	0.0205	9	397	416	LAVVLEGEGEVEIVCPHLGR			Carbamidomethyl (C)[15]
	2226.96	2227.06	0.0937	42	544	562	DQQDEGFVAGPEQQQEHER
Spot	Protein Name					Accession No.		Protein	Protein
								Score	Score
									C. I. %
275	Unnamed protein product [Triticum aestivum]					gi|219766623		90	100
	Protein Group
	HSP70 [Triticum aestivum]					gi|2827002
	Unnamed protein product [Triticum aestivum]					gi|219774019
	Peptide Information
	Calc. Mass	Obsrv. Mass	± da	± ppm	Start	End	Sequence			Modification
					Seq.	Seq.
	1169.66	1169.64	-0.019	-16	163	174	DAGAIAGLNVLR
	1228.63	1228.63	0.0034	3	28	38	VEIIANDQGNR
	1277.67	1277.66	-0.0122	-10	132	143	EIAEAFLGNSVK
	1278.63	1278.64	0.0077	6	242	251	MVNHFVQEFK
	1294.62	1294.61	-0.0176	-14	242	251	MVNHFVQEFK			Oxidation (M)[1]
	1313.62	1313.61	-0.0077	-6	307	316	FEELNMDLFR
	1329.61	1329.6	-0.015	-11	307	316	FEELNMDLFR			Oxidation (M)[6]
	1358.62	1358.61	-0.0041	-3	545	555	NALENYAYNMR
	1374.61	1374.59	-0.0202	-15	545	555	NALENYAYNMR			Oxidation (M)[10]
	1426.76	1426.75	-0.0142	-10	334	347	STVHDVVLVGGSTR
	1436.75	1436.73	-0.0255	-18	351	362	VQQLLQDFFNGK
	1487.7	1487.69	-0.0083	-6	39	51	TTPSYVAFTDTER
	1540.76	1540.74	-0.0198	-13	305	316	ARFEELNMDLFR
	1659.9	1659.88	-0.0159	-10	175	190	IINEPTAAAIAYGLDK
	1665.79	1665.78	-0.0131	-8	59	73	NQVAMNPTNTVFDAK			Oxidation (M)[5]
	1675.73	1675.73	-0.0011	-1	226	241	ATAGDTHLGGEDFDNR
	1680.83	1680.82	-0.0148	-9	144	158	NAVVTVPAYFNDSQR
	1740.97	1740.93	-0.0368	-21	96	111	VIPGPADKPMIVVNYK
	1756.97	1756.93	-0.0362	-21	96	111	VIPGPADKPMIVVNYK			Oxidation (M)[10]
	2155.15	2155	-0.1502	-70	331	350	MDKSTVHDVVLVGGSTRIPK			Oxidation (M)[1]
	2167.19	2167.01	-0.1804	-83	455	474	TKDNNLLGKFELSGIPPAPR
	2588.22	2588.17	-0.0505	-20	4	27	GEGPAIGIDLGTTYSCVGVWQHDR			Carbamidomethyl (C)[16]
	2590.26	2590.18	-0.0825	-32	367	392	SINPDEAVAYGASVQAAILSGEGNEK
	2658.27	2658.21	-0.0589	-22	430	452	EQVFSTYSDNQPGVLIQVYEGER
Spot	Protein Name					Accession No.		Protein	Protein
								Score	Score
									C. I. %
276	Beta amylase [Triticum aestivum]					gi|32400764		55	97.599
	Peptide Information
	Calc. Mass	Obsrv. Mass	± da	± ppm	Start	End	Sequence			Modification
					Seq.	Seq.
	947.506	947.479	-0.0269	-28	137	144	DGYRPIAR
	1234.54	1234.53	-0.0188	-15	48	58	DAGQYNDAPQR
	1299.58	1299.57	-0.0097	-7	151	161	ASLNFTCAEMR			Carbamidomethyl (C)[7]
	1315.58	1315.54	-0.0348	-26	151	161	ASLNFTCAEMR			Carbamidomethyl (C)[7], Oxidation (M)[10]
	1326.67	1326.64	-0.0327	-25	200	210	YDPTAYNTILR
	1474.68	1474.65	-0.025	-17	187	199	EGLNMACENALPR			Carbamidomethyl (C)[7]
	1490.67	1490.64	-0.0299	-20	187	199	EGLNMACENALPR			Carbamidomethyl (C)[7], Oxidation (M)[5]
	1646.78	1646.74	-0.0368	-22	61	74	FFVDNGTYLTEQGR
	1684.79	1684.75	-0.0434	-26	33	47	AAAAMVGHPEWEFPR			Oxidation (M)[5]
	1842.04	1841.9	-0.1383	-75	104	118	VQLAIKISGIHWWYK
	1953	1952.93	-0.0737	-38	75	90	FFLAWYSNNLIKHGDK
	2013.98	2013.93	-0.0465	-23	119	136	VPSHAAEITAGYYNLHDR
Spot	Protein Name					Accession No.		Protein	Protein
								Score	Score
									C. I. %
277	Atp1 [Triticum aestivum]					gi|81176509		79	99.99
	Protein Group
	Atp1 [Triticum aestivum]					gi|169649046
	Atp1 [Triticum aestivum]					gi|78675233
	Unnamed protein product [Triticum aestivum]					gi|13725
	Peptide Information
	Calc. Mass	Obsrv. Mass	± da	± ppm	Start	End	Sequence			Modification
					Seq.	Seq.
	906.424	906.448	0.0248	27	495	502	MEPDASLK			Oxidation (M)[1]
	972.547	972.554	0.007	7	33	42	VVSVGDGIAR
	1026.59	1026.6	0.0072	7	154	163	AVDSLVPIGR
	1203.66	1203.65	-0.0037	-3	7	17	AAELTTLLESR
	1229.68	1229.74	0.0578	47	167	177	ELIIGDRQTGK
	1242.61	1242.61	-0.0035	-3	143	153	SVHEPMQTGLK			Oxidation (M)[6]
	1300.75	1300.73	-0.0142	-11	178	189	TAIAIDTILNQK
	1326.76	1326.69	-0.0741	-56	470	481	AILSTINPELQK
	1341.7	1341.69	-0.0198	-15	433	443	QPQYEPLPIEK
	1438.85	1438.86	0.0067	5	363	376	GIRPAINVGLSVSR
	1537.74	1537.75	0.0055	4	295	307	EAFPGDVFYLHSR
	1724.88	1724.89	0.0101	6	444	458	QIVVIYAAVNGFCDR			Carbamidomethyl (C)[13]
	1834.84	1834.84	0.0004	0	18	32	MTNFYTNFQVDEIGR
	1850.84	1850.83	-0.0104	-6	18	32	MTNFYTNFQVDEIGR			Oxidation (M)[1]
	2031.97	2031.95	-0.0202	-10	195	212	GTNESETLYCVYVAIGQK			Carbamidomethyl (C)[10]
	2157.05	2157.03	-0.0229	-11	43	62	VYGLNEIQAGEMVEFASGVK			Oxidation (M)[12]
	2308.16	2308.16	0	0	402	423	EVAAFAQFGSDLDAATQALLNR
Spot	Protein Name					Accession No.		Protein	Protein
								Score	Score
									C. I. %
279	Peroxidase 1 [Triticum aestivum]					gi|22001285		77	99.983
	Protein Group
	Peroxidase precursor [Aegilops tauschii subsp. strangulata]					gi|28916432
	Unnamed protein product [Triticum aestivum]					gi|219910907
	Peptide Information
	Calc. Mass	Obsrv. Mass	± da	± ppm	Start	End	Sequence			Modification
					Seq.	Seq.
	998.599	998.598	-0.0015	-2	62	71	DIGLAAGLLR
	1004.48	1004.48	0	0	34	41	GLSFDFYR
	1250.6	1250.61	0.0106	8	142	153	DSVVVSGGPDYR
	1407.62	1407.62	-0.0095	-7	298	309	DFFEQFGVSMGK			Oxidation (M)[10]
	1429.78	1429.79	0.0038	3	127	141	GAVVSCADILALAAR
	1486.8	1486.79	-0.016	-11	127	141	GAVVSCADILALAAR			Carbamidomethyl (C)[6]
	1851.03	1851.01	-0.0224	-12	219	234	LFPRPDPTINPPFLAR
	1956.94	1956.94	-0.0081	-4	254	269	TPNVFDNQYYVDLVNR
Spot	Protein Name					Accession No.		Protein	Protein
								Score	Score
									C. I. %
280	Resistance protein [Triticum aestivum]					gi|3320431		60	99.291
	Peptide Information
	Calc. Mass	Obsrv. Mass	± da	± ppm	Start	End	Sequence			Modification
					Seq.	Seq.
	944.531	944.541	0.0096	10	115	121	KNVELWR
	1162.56	1162.64	0.0836	72	1	9	ILDDVWCNK			Carbamidomethyl (C)[7]
	1404.68	1404.75	0.0701	50	38	50	NVDAFSDLGPDVR
	1641.94	1641.85	-0.0903	-55	100	115	SPLAASTVGGQLRTRK
	1643.96	1643.83	-0.1301	-79	166	179	NVLVKLWVAEGFIR
	1653.98	1653.84	-0.1316	-80	97	112	LKRSPLAASTVGGQLR
	1669.95	1669.85	-0.0945	-57	99	114	RSPLAASTVGGQLRTR
	1959.05	1958.88	-0.1748	-89	10	27	DVGEQNLPQLLSSFKVGK
	1968.88	1968.92	0.0392	20	149	164	QCFAYCSMFPRGHHLR			Oxidation (M)[8]
	2239.02	2239.12	0.0988	44	149	165	QCFAYCSMFPRGHHLRR			Carbamidomethyl (C)[2,6], Oxidation (M)[8]
Spot	Protein Name					Accession No.		Protein	Protein
								Score	Score
									C. I. %
284	60S ribosomal protein L36 (RPL36C) [Arabidopsis thaliana]					gi|15241824		54	96.978
	Peptide Information
	Calc. Mass	Obsrv. Mass	± da	± ppm	Start	End	Sequence			Modification
					Seq.	Seq.
	1066.49	1066.52	0.027	25	96	106	MRSGGAGASEK			Oxidation (M)[1]
	1106.56	1106.51	-0.0519	-47	86	94	REEMSSVLR
	1107.57	1107.55	-0.0186	-17	20	28	EQPPRPNNR
	1118.66	1118.51	-0.143	-128	2	12	VATGLFVGLNK
	1194.59	1194.62	0.0278	23	96	107	MRSGGAGASEKK			Oxidation (M)[1]
	1234.66	1234.67	0.016	13	86	95	REEMSSVLRK
	1263.67	1263.69	0.0277	22	19	28	REQPPRPNNR
	1265.69	1265.65	-0.045	-36	1	12	MVATGLFVGLNK			Oxidation (M)[1]
	1365.7	1365.65	-0.0468	-34	87	97	EEMSSVLRKMR
Spot	Protein Name					Accession No.		Protein	Protein
								Score	Score
									C. I. %
289	Ribulose-1,5-bisphosphate carboxylase/oxygenase [Triticum aestivum]					gi|170771		77	99.984
	Protein Group
	RecName: Full=Ribulose bisphosphate carboxylase					gi|132099
	small chain PW9, chloroplastic; Short=RuBisCO small
	Peptide Information
	Calc. Mass	Obsrv. Mass	± da	± ppm	Start	End	Sequence			Modification
					Seq.	Seq.
	906.504	906.472	-0.0319	-35	76	82	QVDYLIR
	1140.57	1140.57	0.0055	5	138	146	KEYPDAYVR
	1165.57	1165.59	0.0165	14	85	93	WVPCLEFSK			Carbamidomethyl (C)[4]
	1265.61	1265.64	0.0349	28	31	44	SGSTGLSSVSNGGR
	1323.68	1323.67	-0.0107	-8	83	93	SKWVPCLEFSK
	1360.68	1360.73	0.0509	37	47	57	CMQVWPIEGIK			Carbamidomethyl (C)[1]
	1716.93	1716.86	-0.0721	-42	45	58	IRCMQVWPIEGIKK			Oxidation (M)[4]
	1994.01	1993.98	-0.0257	-13	1	20	MAPAVMASSATTVAPFQGLK			Oxidation (M)[1]
	2211.16	2211.09	-0.0728	-33	76	93	QVDYLIRSKWVPCLEFSK
	2367.16	2367.25	0.0937	40	118	138	LPMFGCTDATQVLNEVEEVKK			Oxidation (M)[3]
Spot	Protein Name					Accession No.		Protein	Protein
								Score	Score
									C. I. %
293	Asynapsis 1 [Triticum aestivum]					gi|148970484		61	99.383
	Peptide Information
	Calc. Mass	Obsrv. Mass	± da	± ppm	Start	End	Sequence			Modification
					Seq.	Seq.
	916.521	916.545	0.0235	26	345	353	DGLLSRAGK
	993.467	993.528	0.0608	61	213	221	MEVGNVNSK			Oxidation (M)[1]
	1090.57	1090.56	-0.0141	-13	68	75	RLIDWMEK
	1106.57	1106.54	-0.0255	-23	68	75	RLIDWMEK			Oxidation (M)[6]
	1109.56	1109.53	-0.0326	-29	506	515	FQSVGSDLTR
	1118.51	1118.54	0.0254	23	164	172	TLDQMPEER
	1189.58	1189.65	0.072	61	415	425	LDGEANQSTVR
	1193.57	1193.65	0.0835	70	58	67	KLMPMDAESR			Oxidation (M)[3]
	1204.5	1204.64	0.1447	120	386	395	NNSGDLMYMK			Oxidation (M)[7,9]
	1320.68	1320.62	-0.0595	-45	354	365	DGYAVNKITDPK
	1357.68	1357.73	0.0513	38	37	47	GLFPEKYFNDK
	1365.66	1365.67	0.009	7	58	68	KLMPMDAESRR			Oxidation (M)[3,5]
	1434.74	1434.78	0.0336	23	56	67	IKKLMPMDAESR			Oxidation (M)[5]
	1454.6	1454.76	0.1678	115	555	567	SLAGEESMCMPDK			Carbamidomethyl (C)[9]
	1470.83	1470.78	-0.0539	-37	572	584	ASMVKEPILQQVK
	1471.75	1471.77	0.0236	16	516	527	TRELPEQQQTNK
	1628.76	1628.86	0.1032	63	371	385	EEVAMHNVSPTEGTK
	1796.85	1797.03	0.1739	97	499	515	DGSTNGRFQSVGSDLTR
	1979.15	1979	-0.1449	-73	213	230	MEVGNVNSKHLVLALKVK
	2367.18	2367.28	0.0976	41	154	172	MIRTLVSLMRTLDQMPEER			Oxidation (M)[1,9,15]
Spot	Protein Name					Accession No.		Protein	Protein
								Score	Score
									C. I. %
296	Globulin 3 [Triticum aestivum]					gi|215398470		112	100
	Peptide Information
	Calc. Mass	Obsrv. Mass	± da	± ppm	Start	End	Sequence			Modification
					Seq.	Seq.
	906.468	906.491	0.0231	25	535	541	EVQEVFR
	947.59	947.523	-0.0668	-70	140	146	SFRRIIR
	960.449	960.442	-0.0069	-7	108	115	EEEQGRGR
	983.429	983.447	0.0182	19	66	73	DDQQQHGR
	991.547	991.562	0.0144	15	132	139	RPYVFGPR
	1012.44	1012.47	0.0224	22	74	81	HEQEEQGR
	1044.55	1044.56	0.0141	13	173	181	VAIMEVNPR			Oxidation (M)[4]
	1189.63	1189.65	0.0145	12	154	163	ALRPFDEVSR
	1280.65	1280.68	0.0296	23	364	374	SFHALAQHDVR
	1360.72	1360.74	0.021	15	339	349	DTFNLLEQRPK
	1412.61	1412.65	0.0338	24	86	97	HGEGEREEEQGR
	1487.82	1487.75	-0.0638	-43	301	313	SISIVRASEEQLR
	1565.63	1565.78	0.1537	98	446	459	GSGSESEEEQDQQR
	1647.82	1647.81	-0.0115	-7	568	582	GDRGRGDEAVEAFLR
	1822.88	1822.91	0.0362	20	489	504	GSSNLQVVCFEINAER			Carbamidomethyl (C)[9]
	1906.02	1906.05	0.0322	17	470	488	GSAFVVPPGHPVVEIASSR
	1958.94	1958.95	0.0071	4	40	54	SLQQCVQRCQQDRPR			Carbamidomethyl (C)[5,9]
	2087.18	2087.09	-0.0947	-45	273	292	VLTAALKTSDERLGSLLGSR
	2138.07	2138.09	0.0279	13	219	239	QGDVIVAPAGSIMHLANTDGR			Oxidation (M)[13]
	2176.14	2176.18	0.0381	18	397	416	LAVVLEGEGEVEIVCPHLGR			Carbamidomethyl (C)[15]
	2222.06	2222.16	0.094	42	489	507	GSSNLQVVCFEINAERNER			Carbamidomethyl (C)[9]
	2226.96	2227.02	0.0549	25	544	562	DQQDEGFVAGPEQQQEHER
	2426.1	2426.15	0.0505	21	542	562	AKDQQDEGFVAGPEQQQEHER
Spot	Protein Name					Accession No.		Protein	Protein
								Score	Score
									C. I. %
297	Beta amylase [Triticum aestivum]					gi|32400764		54	96.907
	Peptide Information
	Calc. Mass	Obsrv. Mass	± da	± ppm	Start	End	Sequence			Modification
					Seq.	Seq.
	947.506	947.524	0.0181	19	137	144	DGYRPIAR
	1234.54	1234.57	0.0271	22	48	58	DAGQYNDAPQR
	1315.58	1315.59	0.0116	9	151	161	ASLNFTCAEMR			Carbamidomethyl (C)[7], Oxidation (M)[10]
	1326.67	1326.68	0.0158	12	200	210	YDPTAYNTILR
	1490.67	1490.7	0.0232	16	187	199	EGLNMACENALPR			Carbamidomethyl (C)[7], Oxidation (M)[5]
	1608.74	1608.73	-0.0094	-6	149	161	HRASLNFTCAEMR			Carbamidomethyl (C)[9], Oxidation (M)[12]
	1646.78	1646.8	0.0191	12	61	74	FFVDNGTYLTEQGR
	1668.8	1668.86	0.0614	37	33	47	AAAAMVGHPEWEFPR
	1684.79	1684.8	0.0098	6	33	47	AAAAMVGHPEWEFPR			Oxidation (M)[5]
	1842.04	1841.96	-0.0807	-44	104	118	VQLAIKISGIHWWYK
	2013.98	2014	0.0173	9	119	136	VPSHAAEITAGYYNLHDR
Spot	Protein Name					Accession No.		Protein	Protein
								Score	Score
									C. I. %
306	Serpin 1 [Triticum aestivum]					gi|224589266		72	99.956
	Protein Group
	Serpin 3 [Triticum aestivum]					gi|224589270
	Peptide Information
	Calc. Mass	Obsrv. Mass	± da	± ppm	Start	End	Sequence			Modification
					Seq.	Seq.
	925.521	925.559	0.0374	40	11	18	LSIAHQTR
	1176.59	1176.62	0.0313	27	262	271	LSAEPDFLER
	1253.6	1253.62	0.0179	14	127	137	AETQSVDFQTK
	1292.71	1292.74	0.0254	20	290	301	ISFGIEASDLLK
	1345.7	1345.77	0.0781	58	159	171	NILPSGSVDNTTK
	2685.4	2685.44	0.0471	18	33	61	SAASNAAFSPVSLHSALSLLAAGAGSATR
	2720.35	2720.37	0.0223	8	329	354	VSSVFHQAFVEVNEQGTEAAASTAIK
Spot	Protein Name					Accession No.		Protein	Protein
								Score	Score
									C. I. %
308	Serpin 1 [Triticum aestivum]					gi|224589266		54	97.306
	Protein Group
	Serpin 3 [Triticum aestivum]					gi|224589270
	Peptide Information
	Calc. Mass	Obsrv. Mass	± da	± ppm	Start	End	Sequence			Modification
					Seq.	Seq.
	925.521	925.566	0.0446	48	11	18	LSIAHQTR
	1176.59	1176.63	0.0372	32	262	271	LSAEPDFLER
	1292.71	1292.75	0.037	29	290	301	ISFGIEASDLLK
	2685.4	2685.48	0.0847	32	33	61	SAASNAAFSPVSLHSALSLLAAGAGSATR
	2720.35	2720.39	0.0364	13	329	354	VSSVFHQAFVEVNEQGTEAAASTAIK
Spot	Protein Name					Accession No.		Protein	Protein
								Score	Score
									C. I. %
309	Ribulose-1,5-bisphosphate carboxylase/oxygenase [Triticum aestivum]					gi|170771		54	97.179
	Protein Group
	RecName: Full=Ribulose bisphosphate carboxylase					gi|132099
	small chain PW9, chloroplastic; Short=RuBisCO small
	Peptide Information
	Calc. Mass	Obsrv. Mass	± da	± ppm	Start	End	Sequence			Modification
					Seq.	Seq.
	906.504	906.44	-0.0647	-71	76	82	QVDYLIR
	914.423	914.407	-0.0159	-17	112	117	YWTMWK
	967.466	967.429	-0.0372	-38	147	154	VIGFDNMR			Oxidation (M)[7]
	1773.95	1773.95	-0.0007	0	45	58	IRCMQVWPIEGIKK			Carbamidomethyl (C)[3], Oxidation (M)[4]
	1960.92	1961.03	0.1061	54	139	154	EYPDAYVRVIGFDNMR			Oxidation (M)[15]
	1994.01	1994.02	0.0158	8	1	20	MAPAVMASSATTVAPFQGLK			Oxidation (M)[1]
	2086.97	2087.1	0.1248	60	94	111	VGFVFREHNSSPGYYDGR
	2211.16	2211.13	-0.0315	-14	76	93	QVDYLIRSKWVPCLEFSK
	2239.06	2239.18	0.1169	52	155	174	QVQCVSFIAFRPPGCEESGK			Carbamidomethyl (C)[4]
Spot	Protein Name					Accession No.		Protein	Protein
								Score	Score
									C. I. %
322	Ribulose-1,5-bisphosphate carboxylase/oxygenase small subunit [Triticum aestivum]					gi|4038721		54	96.978
	Peptide Information
	Calc. Mass	Obsrv. Mass	± da	± ppm	Start	End	Sequence			Modification
					Seq.	Seq.
	906.504	906.509	0.005	6	71	77	QVDYLIR
	1165.57	1165.59	0.0191	16	80	88	WVPCLEFSK			Carbamidomethyl (C)[4]
	1360.68	1360.76	0.0808	59	42	52	CMQVWPIEGIK			Carbamidomethyl (C)[1]
	1837.87	1837.97	0.0944	51	150	165	QVQCVSFIAFRPPGCE			Carbamidomethyl (C)[4]
	2211.16	2211.2	0.0361	16	71	88	QVDYLIRSKWVPCLEFSK
	2239.06	2239.2	0.1348	60	113	132	LPMFGCTDATQVLNEVEEVK			Oxidation (M)[3]
Spot	Protein Name					Accession No.		Protein	Protein
								Score	Score
									C. I. %
330	Beta amylase [Triticum aestivum]					gi|32400764		54	96.835
	Peptide Information
	Calc. Mass	Obsrv. Mass	± da	± ppm	Start	End	Sequence			Modification
					Seq.	Seq.
	947.506	947.497	-0.0092	-10	137	144	DGYRPIAR
	1234.54	1234.67	0.1233	100	48	58	DAGQYNDAPQR
	1326.67	1326.67	0.0005	0	200	210	YDPTAYNTILR
	1474.68	1474.68	0.0033	2	187	199	EGLNMACENALPR			Carbamidomethyl (C)[7]
	1475.83	1475.75	-0.0763	-52	137	148	DGYRPIARMLKR
	1490.67	1490.67	0.0018	1	187	199	EGLNMACENALPR			Carbamidomethyl (C)[7], Oxidation (M)[5]
	1646.78	1646.78	0.0036	2	61	74	FFVDNGTYLTEQGR
	1684.79	1684.78	-0.0097	-6	33	47	AAAAMVGHPEWEFPR			Oxidation (M)[5]
	1707.82	1707.78	-0.0416	-24	148	161	RHRASLNFTCAEMR			Oxidation (M)[13]
	1842.04	1841.94	-0.1007	-55	104	118	VQLAIKISGIHWWYK
	2013.98	2013.98	-0.0006	0	119	136	VPSHAAEITAGYYNLHDR
Spot	Protein Name					Accession No.		Protein	Protein
								Score	Score
									C. I. %
336	Globulin 3 [Triticum aestivum]					gi|215398470		57	98.618
	Peptide Information
	Calc. Mass	Obsrv. Mass	± da	± ppm	Start	End	Sequence			Modification
					Seq.	Seq.
	906.468	906.462	-0.0064	-7	535	541	EVQEVFR
	1044.55	1044.53	-0.0202	-19	173	181	VAIMEVNPR			Oxidation (M)[4]
	1189.63	1189.62	-0.0118	-10	154	163	ALRPFDEVSR
	1231.63	1231.56	-0.0697	-57	37	47	GGRSLQQCVQR
	1280.65	1280.64	-0.0134	-10	364	374	SFHALAQHDVR
	1360.72	1360.7	-0.0229	-17	339	349	DTFNLLEQRPK
	1822.88	1822.85	-0.0214	-12	489	504	GSSNLQVVCFEINAER			Carbamidomethyl (C)[9]
	1906.02	1906	-0.0201	-11	470	488	GSAFVVPPGHPVVEIASSR
	2138.07	2138.03	-0.0393	-18	219	239	QGDVIVAPAGSIMHLANTDGR			Oxidation (M)[13]
	2176.14	2176.12	-0.0208	-10	397	416	LAVVLEGEGEVEIVCPHLGR			Carbamidomethyl (C)[15]
Spot	Protein Name					Accession No.		Protein	Protein
								Score	Score
									C. I. %
337	Globulin 3 [Triticum aestivum]					gi|215398470		76	99.982
	Peptide Information
	Calc. Mass	Obsrv. Mass	± da	± ppm	Start	End	Sequence			Modification
					Seq.	Seq.
	906.468	906.475	0.0075	8	535	541	EVQEVFR
	991.547	991.539	-0.0077	-8	132	139	RPYVFGPR
	1028.56	1028.56	0.0038	4	173	181	VAIMEVNPR
	1044.55	1044.55	-0.0055	-5	173	181	VAIMEVNPR			Oxidation (M)[4]
	1189.63	1189.63	-0.0061	-5	154	163	ALRPFDEVSR
	1231.63	1231.57	-0.0648	-53	37	47	GGRSLQQCVQR
	1280.65	1280.65	-0.003	-2	364	374	SFHALAQHDVR
	1360.72	1360.71	-0.0097	-7	339	349	DTFNLLEQRPK
	1565.63	1565.65	0.0232	15	446	459	GSGSESEEEQDQQR
	1822.88	1822.87	-0.0022	-1	489	504	GSSNLQVVCFEINAER			Carbamidomethyl (C)[9]
	1886.05	1885.91	-0.1344	-71	301	316	SISIVRASEEQLRELR
	1901.92	1901.91	-0.0125	-7	40	54	SLQQCVQRCQQDRPR			Carbamidomethyl (C)[5]
	1906.02	1906.01	-0.0121	-6	470	488	GSAFVVPPGHPVVEIASSR
	1958.93	1958.92	-0.0096	-5	318	334	QASEGDQGHHWPLPPFR
	2138.07	2138.04	-0.0239	-11	219	239	QGDVIVAPAGSIMHLANTDGR			Oxidation (M)[13]
	2176.14	2176.14	-0.0059	-3	397	416	LAVVLEGEGEVEIVCPHLGR			Carbamidomethyl (C)[15]
	2226.96	2226.97	0.0088	4	544	562	DQQDEGFVAGPEQQQEHER
	2426.1	2426.11	0.0146	6	542	562	AKDQQDEGFVAGPEQQQEHER

## Sheet: MSMS
Supplemental Table S3. Peptide information of DEPs identified by MALDI-TOF/TOF MS
Spot	Protein Name					Accession No.		Protein MW	Protein	Protein	Protein	Total Ion	Total Ion		Pep.	MS Ion	Intensity	Best Ion	Best Ion
									PI	Score	Score	Score	C. I. %		Count	Intensity	Matched	Score	C. I. %
											C. I. %
3	Cytosolic glyceraldehyde-3-phosphate dehydrogenase GAPDH [Triticum aestivum]					gi|7579064		25277	7.83	194	100	176	100		2	34535.3	16.773	130	100
	Peptide Information
	Calc. Mass	Obsrv. Mass	± da	± ppm	Start	End	Sequence			Ion	C. I. %	Modification		Result Type
					Seq.	Seq.				Score
	1184.64	1184.59	-0.0509	-43	199	209	AGIALNDHFVK			46	99.761			Mascot
	1184.64	1184.59	-0.0509	-43	199	209	AGIALNDHFVK							Mascot
	1498.85	1498.78	-0.0678	-45	135	148	VPTVDVSVVDLTVR			130	100			Mascot
	1498.85	1498.78	-0.0678	-45	135	148	VPTVDVSVVDLTVR							Mascot
Spot	Protein Name					Accession No.		Protein MW	Protein	Protein	Protein	Total Ion	Total Ion		Pep.	MS Ion	Intensity	Best Ion	Best Ion
									PI	Score	Score	Score	C. I. %		Count	Intensity	Matched	Score	C. I. %
											C. I. %
5	Globulin 3 [Triticum aestivum]					gi|215398470		66309.6	7.78	516	100	471	100		13	308992	79.076	120	100
	Peptide Information
	Calc. Mass	Obsrv. Mass	± da	± ppm	Start	End	Sequence			Ion	C. I. %	Modification		Result Type
					Seq.	Seq.				Score
	906.468	906.457	-0.0109	-12	535	541	EVQEVFR			42	99.7			Mascot
	906.468	906.457	-0.0109	-12	535	541	EVQEVFR							Mascot
	991.547	991.531	-0.016	-16	132	139	RPYVFGPR			66	99.999			Mascot
	991.547	991.531	-0.016	-16	132	139	RPYVFGPR							Mascot
	1028.56	1028.55	-0.0056	-5	173	181	VAIMEVNPR							Mascot
	1044.55	1044.53	-0.0246	-24	173	181	VAIMEVNPR					Oxidation (M)[4]		Mascot
	1189.63	1189.61	-0.0194	-16	154	163	ALRPFDEVSR			45	99.861			Mascot
	1189.63	1189.61	-0.0194	-16	154	163	ALRPFDEVSR							Mascot
	1280.65	1280.64	-0.0121	-9	364	374	SFHALAQHDVR			61	99.996			Mascot
	1280.65	1280.64	-0.0121	-9	364	374	SFHALAQHDVR							Mascot
	1360.72	1360.69	-0.035	-26	339	349	DTFNLLEQRPK			29	93.398			Mascot
	1360.72	1360.69	-0.035	-26	339	349	DTFNLLEQRPK							Mascot
	1565.63	1565.62	-0.011	-7	446	459	GSGSESEEEQDQQR							Mascot
	1822.88	1822.86	-0.019	-10	489	504	GSSNLQVVCFEINAER			120	100	Carbamidomethyl (C)[9]		Mascot
	1822.88	1822.86	-0.019	-10	489	504	GSSNLQVVCFEINAER					Carbamidomethyl (C)[9]		Mascot
	1901.92	1901.89	-0.0255	-13	40	54	SLQQCVQRCQQDRPR					Carbamidomethyl (C)[5]		Mascot
	1906.02	1906	-0.0196	-10	470	488	GSAFVVPPGHPVVEIASSR			108	100			Mascot
	1906.02	1906	-0.0196	-10	470	488	GSAFVVPPGHPVVEIASSR							Mascot
	2119.12	2118.93	-0.19	-90	397	416	LAVVLEGEGEVEIVCPHLGR							Mascot
	2138.07	2138.01	-0.0534	-25	219	239	QGDVIVAPAGSIMHLANTDGR					Oxidation (M)[13]		Mascot
	2176.14	2176.11	-0.031	-14	397	416	LAVVLEGEGEVEIVCPHLGR					Carbamidomethyl (C)[15]		Mascot
	2426.1	2426.09	-0.0047	-2	542	562	AKDQQDEGFVAGPEQQQEHER							Mascot
Spot	Protein Name					Accession No.		Protein MW	Protein	Protein	Protein	Total Ion	Total Ion		Pep.	MS Ion	Intensity	Best Ion	Best Ion
									PI	Score	Score	Score	C. I. %		Count	Intensity	Matched	Score	C. I. %
											C. I. %
6	Sucrose synthase type I [Triticum aestivum]					gi|3393067		92464	5.83	59	99.022	36	98.265		3	2148.14	65.209	36	98.265
	Peptide Information
	Calc. Mass	Obsrv. Mass	± da	± ppm	Start	End	Sequence			Ion	C. I. %	Modification		Result Type
					Seq.	Seq.				Score
	1123.58	1123.56	-0.0173	-15	61	69	YAPFEDILR			36	98.265			Mascot
	1123.58	1123.56	-0.0173	-15	61	69	YAPFEDILR							Mascot
	2211.07	2211.04	-0.0327	-15	486	504	DSVGQYESHIAFTLPDLYR							Mascot
	2320.07	2320.05	-0.0252	-11	208	227	AEEYLVSIPEDTPSSEFNHR							Mascot
Spot	Protein Name					Accession No.		Protein MW	Protein	Protein	Protein	Total Ion	Total Ion		Pep.	MS Ion	Intensity	Best Ion	Best Ion
									PI	Score	Score	Score	C. I. %		Count	Intensity	Matched	Score	C. I. %
											C. I. %
9	Globulin 3 [Triticum aestivum]					gi|215398470		66309.6	7.78	267	100	251	100		5	120459	51.447	112	100
	Peptide Information
	Calc. Mass	Obsrv. Mass	± da	± ppm	Start	End	Sequence			Ion	C. I. %	Modification		Result Type
					Seq.	Seq.				Score
	906.468	906.438	-0.03	-33	535	541	EVQEVFR			42	99.554			Mascot
	906.468	906.438	-0.03	-33	535	541	EVQEVFR							Mascot
	1360.72	1360.62	-0.1025	-75	339	349	DTFNLLEQRPK							Mascot
	1819.82	1819.76	-0.0587	-32	82	97	GHGRHGEGEREEEQGR							Mascot
	1822.88	1822.81	-0.0623	-34	489	504	GSSNLQVVCFEINAER			97	100	Carbamidomethyl (C)[9]		Mascot
	1822.88	1822.81	-0.0623	-34	489	504	GSSNLQVVCFEINAER					Carbamidomethyl (C)[9]		Mascot
	1906.02	1905.95	-0.0639	-34	470	488	GSAFVVPPGHPVVEIASSR			112	100			Mascot
	1906.02	1905.95	-0.0639	-34	470	488	GSAFVVPPGHPVVEIASSR							Mascot
Spot	Protein Name					Accession No.		Protein MW	Protein	Protein	Protein	Total Ion	Total Ion		Pep.	MS Ion	Intensity	Best Ion	Best Ion
									PI	Score	Score	Score	C. I. %		Count	Intensity	Matched	Score	C. I. %
											C. I. %
11	Glyceraldehyde-3-phosphate dehydrogenase [Triticum aestivum]					gi|148508784		36625.8	7.08	266	100	226	100		8	44937.6	31.628	134	100
	Peptide Information
	Calc. Mass	Obsrv. Mass	± da	± ppm	Start	End	Sequence			Ion	C. I. %	Modification		Result Type
					Seq.	Seq.				Score
	937.456	937.459	0.0027	3	75	82	EVAVFGCR			19	42.265	Carbamidomethyl (C)[7]		Mascot
	937.456	937.459	0.0027	3	75	82	EVAVFGCR					Carbamidomethyl (C)[7]		Mascot
	1159.67	1159.6	-0.0689	-59	6	16	IGINGFGRIGR							Mascot
	1159.67	1159.6	-0.0689	-59	6	16	IGINGFGRIGR							Mascot
	1382.61	1382.61	-0.0015	-1	129	140	DAPMFVCGVNEK					Carbamidomethyl (C)[7], Oxidation (M)[4]		Mascot
	1498.85	1498.83	-0.0139	-9	237	250	VPTVDVSVVDLTVR			74	100			Mascot
	1498.85	1498.83	-0.0139	-9	237	250	VPTVDVSVVDLTVR							Mascot
	1745.79	1745.83	0.0437	25	129	143	DAPMFVCGVNEKEYK					Oxidation (M)[4]		Mascot
	1933.02	1933.01	-0.0081	-4	294	311	SSIFDAKAGIALNDHFVK							Mascot
	2067.02	2066.98	-0.0496	-24	170	188	FGIVEGLMTTVHAMTATQK					Oxidation (M)[8,14]		Mascot
	2213.04	2213	-0.038	-17	274	293	GILGYVDEDLVSTDFQGDNR			134	100			Mascot
	2213.04	2213	-0.038	-17	274	293	GILGYVDEDLVSTDFQGDNR							Mascot
Spot	Protein Name					Accession No.		Protein MW	Protein	Protein	Protein	Total Ion	Total Ion		Pep.	MS Ion	Intensity	Best Ion	Best Ion
									PI	Score	Score	Score	C. I. %		Count	Intensity	Matched	Score	C. I. %
											C. I. %
12	LEA1 protein [Triticum aestivum]					gi|25989705		23195.5	8.81	147	100	117	100		4	13253.5	16.717	76	100
	Protein Group
	RecName: Full=Late embryogenesis abundant protein,					gi|7387828		23224.5	8.81
	group 3; Short=LEA; AltName: Full=PMA2005
	Embryonic abundant protein, group 3 - common wheat x Sanduri wheat					gi|100829		23224.5	8.81
	Group 3 late embryogenesis abundant protein (LEA) [Triticum aestivum]					gi|21637		23224.5	8.81
	Peptide Information
	Calc. Mass	Obsrv. Mass	± da	± ppm	Start	End	Sequence			Ion	C. I. %	Modification		Result Type
					Seq.	Seq.				Score
	919.448	919.436	-0.0117	-13	129	137	AAETTEAAR							Mascot
	919.448	919.436	-0.0117	-13	129	137	AAETTEAAR							Mascot
	998.479	998.446	-0.0333	-33	151	159	ASETAQYTK			14	0			Mascot
	998.479	998.446	-0.0333	-33	151	159	ASETAQYTK							Mascot
	1928.04	1928	-0.0485	-25	169	188	TGSVLQQAGETVVNAVVGAK			76	100			Mascot
	1928.04	1928	-0.0485	-25	169	188	TGSVLQQAGETVVNAVVGAK							Mascot
	2171.17	2171.12	-0.0425	-20	167	188	DKTGSVLQQAGETVVNAVVGAK			28	89.138			Mascot
	2171.17	2171.12	-0.0425	-20	167	188	DKTGSVLQQAGETVVNAVVGAK							Mascot
Spot	Protein Name					Accession No.		Protein MW	Protein	Protein	Protein	Total Ion	Total Ion		Pep.	MS Ion	Intensity	Best Ion	Best Ion
									PI	Score	Score	Score	C. I. %		Count	Intensity	Matched	Score	C. I. %
											C. I. %
18	Beta amylase [Triticum aestivum]					gi|32400764		30871.8	8.6	123	100	96	100		3	2950.16	48.08	53	99.957
	Peptide Information
	Calc. Mass	Obsrv. Mass	± da	± ppm	Start	End	Sequence			Ion	C. I. %	Modification		Result Type
					Seq.	Seq.				Score
	947.506	947.486	-0.02	-21	137	144	DGYRPIAR			15	0			Mascot
	947.506	947.486	-0.02	-21	137	144	DGYRPIAR							Mascot
	1326.67	1326.64	-0.029	-22	200	210	YDPTAYNTILR			30	92.021			Mascot
	1326.67	1326.64	-0.029	-22	200	210	YDPTAYNTILR							Mascot
	1646.78	1646.74	-0.0364	-22	61	74	FFVDNGTYLTEQGR			53	99.957			Mascot
	1646.78	1646.74	-0.0364	-22	61	74	FFVDNGTYLTEQGR							Mascot
Spot	Protein Name					Accession No.		Protein MW	Protein	Protein	Protein	Total Ion	Total Ion		Pep.	MS Ion	Intensity	Best Ion	Best Ion
									PI	Score	Score	Score	C. I. %		Count	Intensity	Matched	Score	C. I. %
											C. I. %
22	Class II chitinase [Triticum aestivum]					gi|62465514		28199.7	8.66	393	100	357	100		6	215648	78.077	116	100
	Peptide Information
	Calc. Mass	Obsrv. Mass	± da	± ppm	Start	End	Sequence			Ion	C. I. %	Modification		Result Type
					Seq.	Seq.				Score
	1472.71	1472.65	-0.0581	-39	37	49	MLLHRNDGACQAK					Oxidation (M)[1]		Mascot
	1743.86	1743.79	-0.0679	-39	138	153	GPIQLSHNYNYGPAGR			116	100			Mascot
	1743.86	1743.79	-0.0679	-39	138	153	GPIQLSHNYNYGPAGR							Mascot
	1909.82	1909.85	0.0265	14	114	132	GAASDYCTPSAQWPCAPGK							Mascot
	2023.86	2023.8	-0.0667	-33	114	132	GAASDYCTPSAQWPCAPGK					Carbamidomethyl (C)[7,15]		Mascot
	2272.21	2272.11	-0.0986	-43	154	175	AIGVDLLSNPDLVATDPTVSFK			87	100			Mascot
	2272.21	2272.11	-0.0986	-43	154	175	AIGVDLLSNPDLVATDPTVSFK							Mascot
	2497.23	2497.15	-0.0796	-32	211	234	VPGFGVITNIINGGIECGHGQDSR			68	100	Carbamidomethyl (C)[17]		Mascot
	2497.23	2497.15	-0.0796	-32	211	234	VPGFGVITNIINGGIECGHGQDSR					Carbamidomethyl (C)[17]		Mascot
	2610.14	2610.06	-0.0833	-32	245	266	YCDILGVGYGDNLDCYNQRPFA			86	100	Carbamidomethyl (C)[2,15]		Mascot
	2610.14	2610.06	-0.0833	-32	245	266	YCDILGVGYGDNLDCYNQRPFA					Carbamidomethyl (C)[2,15]		Mascot
Spot	Protein Name					Accession No.		Protein MW	Protein	Protein	Protein	Total Ion	Total Ion		Pep.	MS Ion	Intensity	Best Ion	Best Ion
									PI	Score	Score	Score	C. I. %		Count	Intensity	Matched	Score	C. I. %
											C. I. %
26	Globulin 3 [Triticum aestivum]					gi|215398470		66309.6	7.78	181	100	150	100		7	16497.7	62.236	45	99.673
	Peptide Information
	Calc. Mass	Obsrv. Mass	± da	± ppm	Start	End	Sequence			Ion	C. I. %	Modification		Result Type
					Seq.	Seq.				Score
	906.468	906.436	-0.0316	-35	535	541	EVQEVFR			29	88.308			Mascot
	906.468	906.436	-0.0316	-35	535	541	EVQEVFR							Mascot
	991.547	991.503	-0.0444	-45	132	139	RPYVFGPR			20	10.695			Mascot
	991.547	991.503	-0.0444	-45	132	139	RPYVFGPR							Mascot
	1044.55	1044.5	-0.0552	-53	173	181	VAIMEVNPR					Oxidation (M)[4]		Mascot
	1189.63	1189.58	-0.0542	-46	154	163	ALRPFDEVSR			32	93.822			Mascot
	1189.63	1189.58	-0.0542	-46	154	163	ALRPFDEVSR							Mascot
	1280.65	1280.58	-0.0664	-52	364	374	SFHALAQHDVR			24	59.925			Mascot
	1280.65	1280.58	-0.0664	-52	364	374	SFHALAQHDVR							Mascot
	1360.72	1360.64	-0.0838	-62	339	349	DTFNLLEQRPK							Mascot
	1360.72	1360.64	-0.0838	-62	339	349	DTFNLLEQRPK							Mascot
	1906.02	1905.95	-0.07	-37	470	488	GSAFVVPPGHPVVEIASSR			45	99.673			Mascot
	1906.02	1905.95	-0.07	-37	470	488	GSAFVVPPGHPVVEIASSR							Mascot
Spot	Protein Name					Accession No.		Protein MW	Protein	Protein	Protein	Total Ion	Total Ion		Pep.	MS Ion	Intensity	Best Ion	Best Ion
									PI	Score	Score	Score	C. I. %		Count	Intensity	Matched	Score	C. I. %
											C. I. %
36	Globulin 3 [Triticum aestivum]					gi|215398470		66309.6	7.78	436	100	394	100		13	248272	82.914	105	100
	Peptide Information
	Calc. Mass	Obsrv. Mass	± da	± ppm	Start	End	Sequence			Ion	C. I. %	Modification		Result Type
					Seq.	Seq.				Score
	906.468	906.454	-0.0137	-15	535	541	EVQEVFR			36	99.096			Mascot
	906.468	906.454	-0.0137	-15	535	541	EVQEVFR							Mascot
	991.547	991.531	-0.0163	-16	132	139	RPYVFGPR			66	99.999			Mascot
	991.547	991.531	-0.0163	-16	132	139	RPYVFGPR							Mascot
	1044.55	1044.52	-0.0308	-29	173	181	VAIMEVNPR					Oxidation (M)[4]		Mascot
	1189.63	1189.61	-0.0252	-21	154	163	ALRPFDEVSR			37	99.184			Mascot
	1189.63	1189.61	-0.0252	-21	154	163	ALRPFDEVSR							Mascot
	1280.65	1280.63	-0.0204	-16	364	374	SFHALAQHDVR			61	99.997			Mascot
	1280.65	1280.63	-0.0204	-16	364	374	SFHALAQHDVR							Mascot
	1360.72	1360.69	-0.0346	-25	339	349	DTFNLLEQRPK			27	91.251			Mascot
	1360.72	1360.69	-0.0346	-25	339	349	DTFNLLEQRPK							Mascot
	1565.63	1565.6	-0.0282	-18	446	459	GSGSESEEEQDQQR							Mascot
	1822.88	1822.85	-0.029	-16	489	504	GSSNLQVVCFEINAER			62	99.998	Carbamidomethyl (C)[9]		Mascot
	1822.88	1822.85	-0.029	-16	489	504	GSSNLQVVCFEINAER					Carbamidomethyl (C)[9]		Mascot
	1906.02	1905.99	-0.0301	-16	470	488	GSAFVVPPGHPVVEIASSR			105	100			Mascot
	1906.02	1905.99	-0.0301	-16	470	488	GSAFVVPPGHPVVEIASSR							Mascot
	2138.07	2137.99	-0.0769	-36	219	239	QGDVIVAPAGSIMHLANTDGR					Oxidation (M)[13]		Mascot
	2176.14	2176.12	-0.0225	-10	397	416	LAVVLEGEGEVEIVCPHLGR					Carbamidomethyl (C)[15]		Mascot
	2226.96	2226.97	0.0049	2	544	562	DQQDEGFVAGPEQQQEHER							Mascot
	2426.1	2426.05	-0.042	-17	542	562	AKDQQDEGFVAGPEQQQEHER							Mascot
Spot	Protein Name					Accession No.		Protein MW	Protein	Protein	Protein	Total Ion	Total Ion		Pep.	MS Ion	Intensity	Best Ion	Best Ion
									PI	Score	Score	Score	C. I. %		Count	Intensity	Matched	Score	C. I. %
											C. I. %
39	RecName: Full=Serpin-Z2B; AltName: Full=TriaeZ2b;					gi|75279909		42954.4	5.18	295	100	256	100		10	436404	76.495	113	100
	AltName: Full=WSZ2b; AltName: Full=WZS3
	Protein Group
	Serpin [Triticum aestivum]					gi|1885346		42954.4	5.1799
	Peptide Information
	Calc. Mass	Obsrv. Mass	± da	± ppm	Start	End	Sequence			Ion	C. I. %	Modification		Result Type
					Seq.	Seq.				Score
	925.521	925.531	0.0093	10	11	18	LSIAHQTR			23	82.046			Mascot
	925.521	925.531	0.0093	10	11	18	LSIAHQTR							Mascot
	1192.54	1192.53	-0.0054	-5	182	191	GAWTDQFDPR			33	98.262			Mascot
	1192.54	1192.53	-0.0054	-5	182	191	GAWTDQFDPR							Mascot
	1223.59	1223.57	-0.0185	-15	127	137	AEAQSVDFQTK							Mascot
	1258.73	1258.71	-0.0136	-11	289	300	ISLGIEASDLLK							Mascot
	1372.71	1372.7	-0.0024	-2	159	171	DILPAGSIDNTTR			86	100			Mascot
	1372.71	1372.7	-0.0024	-2	159	171	DILPAGSIDNTTR							Mascot
	1531.78	1531.75	-0.027	-18	138	151	AAEVTAQVNSWVEK							Mascot
	1665.86	1665.86	-0.004	-2	261	274	LSAEPEFLEQHIPR			113	100			Mascot
	1665.86	1665.86	-0.004	-2	261	274	LSAEPEFLEQHIPR							Mascot
	1922.97	1922.96	-0.0148	-8	335	353	AFVEVNETGTEAAATTIAK							Mascot
	2083.11	2083.09	-0.0188	-9	379	398	EDTSGVVLFIGHVVNPLLSS							Mascot
	2421.33	2421.32	-0.0095	-4	358	378	QAPPPSVLDFIVDHPFLFLIR							Mascot
Spot	Protein Name					Accession No.		Protein MW	Protein	Protein	Protein	Total Ion	Total Ion		Pep.	MS Ion	Intensity	Best Ion	Best Ion
									PI	Score	Score	Score	C. I. %		Count	Intensity	Matched	Score	C. I. %
											C. I. %
40	Sucrose synthase type 2 [Triticum aestivum]					gi|3393044		92549.1	6.17	87	99.999	54	99.967		5	4388.29	50.165	27	84.131
	Peptide Information
	Calc. Mass	Obsrv. Mass	± da	± ppm	Start	End	Sequence			Ion	C. I. %	Modification		Result Type
					Seq.	Seq.				Score
	1079.54	1079.52	-0.0205	-19	69	77	DTAFEDLLR							Mascot
	1204.64	1204.63	-0.016	-13	157	167	SIGNGVQFLNR			14	0			Mascot
	1204.64	1204.63	-0.016	-13	157	167	SIGNGVQFLNR							Mascot
	1205.61	1205.64	0.0339	28	1	12	MGETAGGRALSR							Mascot
	1398.71	1398.66	-0.052	-37	178	188	ESMYPLLNFLR			14	0	Oxidation (M)[3]		Mascot
	1398.71	1398.66	-0.052	-37	178	188	ESMYPLLNFLR					Oxidation (M)[3]		Mascot
	2265.07	2265.04	-0.033	-15	216	235	AETHLSGLPADTPYSEFHHR			27	84.131			Mascot
	2265.07	2265.04	-0.033	-15	216	235	AETHLSGLPADTPYSEFHHR							Mascot
Spot	Protein Name					Accession No.		Protein MW	Protein	Protein	Protein	Total Ion	Total Ion		Pep.	MS Ion	Intensity	Best Ion	Best Ion
									PI	Score	Score	Score	C. I. %		Count	Intensity	Matched	Score	C. I. %
											C. I. %
41	Globulin 3 [Triticum aestivum]					gi|215398470		66309.6	7.78	79	99.99	42	99.474		5	4756.22	78.768	25	73.187
	Peptide Information
	Calc. Mass	Obsrv. Mass	± da	± ppm	Start	End	Sequence			Ion	C. I. %	Modification		Result Type
					Seq.	Seq.				Score
	906.468	906.472	0.0045	5	535	541	EVQEVFR							Mascot
	991.547	991.527	-0.0205	-21	132	139	RPYVFGPR			25	73.187			Mascot
	991.547	991.527	-0.0205	-21	132	139	RPYVFGPR							Mascot
	1189.63	1189.61	-0.0266	-22	154	163	ALRPFDEVSR			17	0			Mascot
	1189.63	1189.61	-0.0266	-22	154	163	ALRPFDEVSR							Mascot
	1360.72	1360.68	-0.0378	-28	339	349	DTFNLLEQRPK							Mascot
	2176.14	2176.11	-0.0303	-14	397	416	LAVVLEGEGEVEIVCPHLGR					Carbamidomethyl (C)[15]		Mascot
Spot	Protein Name					Accession No.		Protein MW	Protein	Protein	Protein	Total Ion	Total Ion		Pep.	MS Ion	Intensity	Best Ion	Best Ion
									PI	Score	Score	Score	C. I. %		Count	Intensity	Matched	Score	C. I. %
											C. I. %
43	Triticin [Triticum aestivum]					gi|171027826		64895.8	6.43	109	100	84	100		6	24165.7	15.9	44	99.682
	Peptide Information
	Calc. Mass	Obsrv. Mass	± da	± ppm	Start	End	Sequence			Ion	C. I. %	Modification		Result Type
					Seq.	Seq.				Score
	1116.55	1116.55	0.0028	3	202	210	EFLFAGNYR			11	0			Mascot
	1116.55	1116.55	0.0028	3	202	210	EFLFAGNYR							Mascot
	1381.7	1381.7	-0.0022	-2	200	210	HKEFLFAGNYR							Mascot
	1908.92	1908.9	-0.019	-10	211	227	SSQLHSSQNIFSGFDVR			28	88.388			Mascot
	1908.92	1908.9	-0.019	-10	211	227	SSQLHSSQNIFSGFDVR							Mascot
	2043.12	2043.1	-0.026	-13	521	540	NSILGALPVDVIANAYGISR							Mascot
	2062.9	2062.88	-0.0168	-8	61	77	SQAGLTEYFDEENEQFR			44	99.682			Mascot
	2062.9	2062.88	-0.0168	-8	61	77	SQAGLTEYFDEENEQFR							Mascot
	2171.05	2171.11	0.0596	27	128	146	QFQKYGQSQSVQGQSQSQK							Mascot
Spot	Protein Name					Accession No.		Protein MW	Protein	Protein	Protein	Total Ion	Total Ion		Pep.	MS Ion	Intensity	Best Ion	Best Ion
									PI	Score	Score	Score	C. I. %		Count	Intensity	Matched	Score	C. I. %
											C. I. %
47	RecName: Full=Beta-amylase; AltName:Full=1,4-alpha-D-glucan maltohydrolase					gi|3334120		56575.1	5.24	133	100	127	100		3	138393	34.014	127	100
	Protein Group
	Beta-amylase [Triticum aestivum]					gi|1771782		56575.1	5.2399
	Peptide Information
	Calc. Mass	Obsrv. Mass	± da	± ppm	Start	End	Sequence			Ion	C. I. %	Modification		Result Type
					Seq.	Seq.				Score
	1016.56	1016.53	-0.0251	-25	411	418	LFGFTYLR							Mascot
	1591.66	1591.65	-0.0039	-2	333	345	HHASMNFTCAEMR					Carbamidomethyl (C)[9]		Mascot
	2087.06	2087	-0.0545	-26	129	146	NIEYLTLGVDDQPLFHGR			127	100			Mascot
	2087.06	2087	-0.0545	-26	129	146	NIEYLTLGVDDQPLFHGR							Mascot
Spot	Protein Name					Accession No.		Protein MW	Protein	Protein	Protein	Total Ion	Total Ion		Pep.	MS Ion	Intensity	Best Ion	Best Ion
									PI	Score	Score	Score	C. I. %		Count	Intensity	Matched	Score	C. I. %
											C. I. %
51	RecName: Full=Serpin-Z2B; AltName: Full=TriaeZ2b;					gi|75279909		42954.4	5.18	239	100	213	100		7	217575	88.539	103	100
	AltName: Full=WSZ2b; AltName: Full=WZS3
	Protein Group
	Serpin [Triticum aestivum]					gi|1885346		42954.4	5.1799
	Peptide Information
	Calc. Mass	Obsrv. Mass	± da	± ppm	Start	End	Sequence			Ion	C. I. %	Modification		Result Type
					Seq.	Seq.				Score
	925.521	925.524	0.0026	3	11	18	LSIAHQTR			22	70.884			Mascot
	925.521	925.524	0.0026	3	11	18	LSIAHQTR							Mascot
	1223.59	1223.56	-0.0321	-26	127	137	AEAQSVDFQTK							Mascot
	1258.73	1258.69	-0.0316	-25	289	300	ISLGIEASDLLK							Mascot
	1372.71	1372.7	-0.0115	-8	159	171	DILPAGSIDNTTR			59	99.995			Mascot
	1372.71	1372.7	-0.0115	-8	159	171	DILPAGSIDNTTR							Mascot
	1665.86	1665.84	-0.0201	-12	261	274	LSAEPEFLEQHIPR			103	100			Mascot
	1665.86	1665.84	-0.0201	-12	261	274	LSAEPEFLEQHIPR							Mascot
	1922.97	1922.93	-0.0452	-24	335	353	AFVEVNETGTEAAATTIAK							Mascot
	2083.11	2083.06	-0.0422	-20	379	398	EDTSGVVLFIGHVVNPLLSS			29	94.401			Mascot
	2083.11	2083.06	-0.0422	-20	379	398	EDTSGVVLFIGHVVNPLLSS							Mascot
Spot	Protein Name					Accession No.		Protein MW	Protein	Protein	Protein	Total Ion	Total Ion		Pep.	MS Ion	Intensity	Best Ion	Best Ion
									PI	Score	Score	Score	C. I. %		Count	Intensity	Matched	Score	C. I. %
											C. I. %
52	Globulin 3B [Triticum aestivum]					gi|215398472		56896.8	7.36	84	99.997	74	100		3	28995.7	65.726	56	99.993
	Peptide Information
	Calc. Mass	Obsrv. Mass	± da	± ppm	Start	End	Sequence			Ion	C. I. %	Modification		Result Type
					Seq.	Seq.				Score
	906.468	906.318	-0.1499	-165	452	458	EVQEVFR							Mascot
	991.547	991.387	-0.1605	-162	125	132	RPYVFGPR			56	99.993			Mascot
	991.547	991.387	-0.1605	-162	125	132	RPYVFGPR							Mascot
	1189.63	1189.43	-0.1981	-167	147	156	ALRPFDEVSR			18	61.138			Mascot
	1189.63	1189.43	-0.1981	-167	147	156	ALRPFDEVSR							Mascot
Spot	Protein Name					Accession No.		Protein MW	Protein	Protein	Protein	Total Ion	Total Ion		Pep.	MS Ion	Intensity	Best Ion	Best Ion
									PI	Score	Score	Score	C. I. %		Count	Intensity	Matched	Score	C. I. %
											C. I. %
54	Globulin 3B [Triticum aestivum]					gi|215398472		56896.8	7.36	160	100	148	100		5	56735	51.294	52	99.971
	Peptide Information
	Calc. Mass	Obsrv. Mass	± da	± ppm	Start	End	Sequence			Ion	C. I. %	Modification		Result Type
					Seq.	Seq.				Score
	906.468	906.331	-0.1367	-151	452	458	EVQEVFR			24	83.688			Mascot
	906.468	906.331	-0.1367	-151	452	458	EVQEVFR							Mascot
	991.547	991.388	-0.1595	-161	125	132	RPYVFGPR			52	99.971			Mascot
	991.547	991.388	-0.1595	-161	125	132	RPYVFGPR							Mascot
	1044.55	1044.37	-0.1813	-174	166	174	VAIMEVNPR					Oxidation (M)[4]		Mascot
	1189.63	1189.44	-0.1936	-163	147	156	ALRPFDEVSR			24	82.441			Mascot
	1189.63	1189.44	-0.1936	-163	147	156	ALRPFDEVSR							Mascot
	1280.65	1280.45	-0.1965	-153	322	332	SFHALAQHDVR			48	99.939			Mascot
	1280.65	1280.45	-0.1965	-153	322	332	SFHALAQHDVR							Mascot
Spot	Protein Name					Accession No.		Protein MW	Protein	Protein	Protein	Total Ion	Total Ion		Pep.	MS Ion	Intensity	Best Ion	Best Ion
									PI	Score	Score	Score	C. I. %		Count	Intensity	Matched	Score	C. I. %
											C. I. %
55	Globulin 3B [Triticum aestivum]					gi|215398472		56896.8	7.36	104	100	96	100		3	114607	29.94	65	100
	Peptide Information
	Calc. Mass	Obsrv. Mass	± da	± ppm	Start	End	Sequence			Ion	C. I. %	Modification		Result Type
					Seq.	Seq.				Score
	906.468	906.307	-0.1614	-178	452	458	EVQEVFR			31	98.106			Mascot
	906.468	906.307	-0.1614	-178	452	458	EVQEVFR							Mascot
	991.547	991.365	-0.1822	-184	125	132	RPYVFGPR			65	100			Mascot
	991.547	991.365	-0.1822	-184	125	132	RPYVFGPR							Mascot
	1028.56	1028.37	-0.1847	-180	166	174	VAIMEVNPR							Mascot
	1044.55	1044.35	-0.1988	-190	166	174	VAIMEVNPR					Oxidation (M)[4]		Mascot
Spot	Protein Name					Accession No.		Protein MW	Protein	Protein	Protein	Total Ion	Total Ion		Pep.	MS Ion	Intensity	Best Ion	Best Ion
									PI	Score	Score	Score	C. I. %		Count	Intensity	Matched	Score	C. I. %
											C. I. %
59	Globulin 3 [Triticum aestivum]					gi|215398470		66309.6	7.78	269	100	249	100		10	194856	57.763	63	99.998
	Peptide Information
	Calc. Mass	Obsrv. Mass	± da	± ppm	Start	End	Sequence			Ion	C. I. %	Modification		Result Type
					Seq.	Seq.				Score
	906.468	906.341	-0.1274	-141	535	541	EVQEVFR			34	98.859			Mascot
	906.468	906.341	-0.1274	-141	535	541	EVQEVFR							Mascot
	983.429	983.293	-0.1359	-138	66	73	DDQQQHGR							Mascot
	991.547	991.397	-0.1498	-151	132	139	RPYVFGPR			62	99.998			Mascot
	991.547	991.397	-0.1498	-151	132	139	RPYVFGPR							Mascot
	1012.44	1012.3	-0.1427	-141	74	81	HEQEEQGR							Mascot
	1044.55	1044.39	-0.1608	-154	173	181	VAIMEVNPR					Oxidation (M)[4]		Mascot
	1171.66	1171.7	0.0468	40	144	153	IIRSDHGFVK							Mascot
	1189.63	1189.46	-0.1765	-148	154	163	ALRPFDEVSR			41	99.77			Mascot
	1189.63	1189.46	-0.1765	-148	154	163	ALRPFDEVSR							Mascot
	1280.65	1280.47	-0.1828	-143	364	374	SFHALAQHDVR			63	99.998			Mascot
	1280.65	1280.47	-0.1828	-143	364	374	SFHALAQHDVR							Mascot
	1360.72	1360.53	-0.1942	-143	339	349	DTFNLLEQRPK			48	99.957			Mascot
	1360.72	1360.53	-0.1942	-143	339	349	DTFNLLEQRPK							Mascot
	1412.61	1412.42	-0.1956	-138	86	97	HGEGEREEEQGR							Mascot
Spot	Protein Name					Accession No.		Protein MW	Protein	Protein	Protein	Total Ion	Total Ion		Pep.	MS Ion	Intensity	Best Ion	Best Ion
									PI	Score	Score	Score	C. I. %		Count	Intensity	Matched	Score	C. I. %
											C. I. %
62	Avenin-like protein [Triticum aestivum]					gi|145321072		32674	8.29	84	99.997	68	100		5	549600	17.313	50	99.965
	Protein Group
	Avenin-like protein [Triticum aestivum]					gi|156630230		32737	8.2799
	Peptide Information
	Calc. Mass	Obsrv. Mass	± da	± ppm	Start	End	Sequence			Ion	C. I. %	Modification		Result Type
					Seq.	Seq.				Score
	1245.66	1245.68	0.0167	13	202	211	QLSQIPEQFR			50	99.965			Mascot
	1245.66	1245.68	0.0167	13	202	211	QLSQIPEQFR							Mascot
	1257.61	1257.67	0.0609	48	118	127	QQQAQHKSMR					Oxidation (M)[9]		Mascot
	1381.7	1381.71	0.011	8	212	223	CQAIHNVAEAIR			4	0	Carbamidomethyl (C)[1]		Mascot
	1381.7	1381.71	0.011	8	212	223	CQAIHNVAEAIR					Carbamidomethyl (C)[1]		Mascot
	1388.67	1388.69	0.0202	15	30	40	QYQQQQQPGQR							Mascot
	2405.16	2405.17	0.0095	4	95	114	CHAIHNVVEAIMQQQSQQQR			14	0	Carbamidomethyl (C)[1]		Mascot
	2405.16	2405.17	0.0095	4	95	114	CHAIHNVVEAIMQQQSQQQR					Carbamidomethyl (C)[1]		Mascot
	2421.15	2421.17	0.0178	7	95	114	CHAIHNVVEAIMQQQSQQQR					Carbamidomethyl (C)[1], Oxidation (M)[12]		Mascot
Spot	Protein Name					Accession No.		Protein MW	Protein	Protein	Protein	Total Ion	Total Ion		Pep.	MS Ion	Intensity	Best Ion	Best Ion
									PI	Score	Score	Score	C. I. %		Count	Intensity	Matched	Score	C. I. %
											C. I. %
63	Heat shock protein 16.8 [Triticum aestivum]					gi|445135		16867.8	5.83	52	94.984	30	96.431		5	47548.3	19.802	17	28.948
	Protein Group
	RecName: Full=16.9 kDa class I heat shock protein 1; AltName: Full=HSP 16.9;					gi|123545		16867.8	5.8299
	AltName: Full=Heat shock protein 16.9A; AltName: Full=Heat shock protein 17;
	AltName: Full=Low molecular weight heat shock protein
	Unnamed protein product [Triticum aestivum]					gi|21813		16867.8	5.8299
	Peptide Information
	Calc. Mass	Obsrv. Mass	± da	± ppm	Start	End	Sequence			Ion	C. I. %	Modification		Result Type
					Seq.	Seq.				Score
	975.526	975.558	0.0324	33	110	117	FRLPEDAK							Mascot
	1057.53	1057.54	0.0109	10	50	58	ETPEAHVFK							Mascot
	1340.78	1340.71	-0.0643	-48	59	70	VDLPGVKKEEVK							Mascot
	1600.82	1600.87	0.0509	32	71	85	VEVEDGNVLVVSGER			17	28.948			Mascot
	1600.82	1600.87	0.0509	32	71	85	VEVEDGNVLVVSGER							Mascot
	1905.97	1906.05	0.0813	43	26	45	SIVPAISGGSSETAAFANAR			13	0			Mascot
	1905.97	1906.05	0.0813	43	26	45	SIVPAISGGSSETAAFANAR							Mascot
Spot	Protein Name					Accession No.		Protein MW	Protein	Protein	Protein	Total Ion	Total Ion		Pep.	MS Ion	Intensity	Best Ion	Best Ion
									PI	Score	Score	Score	C. I. %		Count	Intensity	Matched	Score	C. I. %
											C. I. %
66	Globulin 3 [Triticum aestivum]					gi|215398470		66309.6	7.78	51	93.388	19	40.717		12	49120.4	62.579	14	0
	Peptide Information
	Calc. Mass	Obsrv. Mass	± da	± ppm	Start	End	Sequence			Ion	C. I. %	Modification		Result Type
					Seq.	Seq.				Score
	906.468	906.42	-0.0479	-53	535	541	EVQEVFR							Mascot
	916.471	916.484	0.0134	15	116	123	GRRGEGER							Mascot
	916.471	916.484	0.0134	15	116	123	GRRGEGER							Mascot
	991.547	991.49	-0.0567	-57	132	139	RPYVFGPR			14	0			Mascot
	991.547	991.49	-0.0567	-57	132	139	RPYVFGPR							Mascot
	1096.56	1096.52	-0.037	-34	421	429	REQEHGKGR			5	0			Mascot
	1096.56	1096.52	-0.037	-34	421	429	REQEHGKGR							Mascot
	1171.66	1171.52	-0.1378	-118	144	153	IIRSDHGFVK							Mascot
	1171.66	1171.52	-0.1378	-118	144	153	IIRSDHGFVK							Mascot
	1189.63	1189.56	-0.0677	-57	154	163	ALRPFDEVSR							Mascot
	1230.64	1230.57	-0.0744	-60	307	316	ASEEQLRELR							Mascot
	1236.68	1236.53	-0.1547	-125	460	469	YETVRARVSR							Mascot
	1236.68	1236.53	-0.1547	-125	460	469	YETVRARVSR							Mascot
	1280.65	1280.59	-0.0626	-49	364	374	SFHALAQHDVR							Mascot
	1360.72	1360.64	-0.0821	-60	339	349	DTFNLLEQRPK							Mascot
	1381.75	1381.63	-0.1138	-82	132	142	RPYVFGPRSFR							Mascot
	1906.02	1905.92	-0.1014	-53	470	488	GSAFVVPPGHPVVEIASSR							Mascot
Spot	Protein Name					Accession No.		Protein MW	Protein	Protein	Protein	Total Ion	Total Ion		Pep.	MS Ion	Intensity	Best Ion	Best Ion
									PI	Score	Score	Score	C. I. %		Count	Intensity	Matched	Score	C. I. %
											C. I. %
72	Globulin 3 [Triticum aestivum]					gi|215398470		66309.6	7.78	113	100	97	100		3
	Peptide Information
	Calc. Mass	Obsrv. Mass	± da	± ppm	Start	End	Sequence			Ion	C. I. %	Modification		Result Type
					Seq.	Seq.				Score
	906.468	906.458	-0.0098	-11	535	541	EVQEVFR							Mascot
	906.468	906.458	-0.0098	-11	535	541	EVQEVFR							Mascot
	1360.72	1360.7	-0.0224	-16	339	349	DTFNLLEQRPK							Mascot
	1360.72	1360.7	-0.0224	-16	339	349	DTFNLLEQRPK							Mascot
	1906.02	1906.05	0.0313	16	470	488	GSAFVVPPGHPVVEIASSR			97	100			Mascot
	1906.02	1906.05	0.0313	16	470	488	GSAFVVPPGHPVVEIASSR							Mascot
Spot	Protein Name					Accession No.		Protein MW	Protein	Protein	Protein	Total Ion	Total Ion		Pep.	MS Ion	Intensity	Best Ion	Best Ion
									PI	Score	Score	Score	C. I. %		Count	Intensity	Matched	Score	C. I. %
											C. I. %
77	Globulin 3 [Triticum aestivum]					gi|215398470		66309.6	7.78	121	100	90	100		5	5327.38	72.874	41	99.418
	Peptide Information
	Calc. Mass	Obsrv. Mass	± da	± ppm	Start	End	Sequence			Ion	C. I. %	Modification		Result Type
					Seq.	Seq.				Score
	959.448	959.436	-0.0115	-12	48	54	CQQDRPR					Carbamidomethyl (C)[1]		Mascot
	960.449	960.42	-0.0289	-30	92	99	EEEQGRGR							Mascot
	960.449	960.42	-0.0289	-30	108	115	EEEQGRGR							Mascot
	983.429	983.412	-0.0169	-17	66	73	DDQQQHGR			32	94.744			Mascot
	983.429	983.412	-0.0169	-17	66	73	DDQQQHGR							Mascot
	1012.44	1012.44	-0.0068	-7	74	81	HEQEEQGR			41	99.418			Mascot
	1012.44	1012.44	-0.0068	-7	74	81	HEQEEQGR							Mascot
	1412.61	1412.61	-0.0075	-5	86	97	HGEGEREEEQGR			16	0			Mascot
	1412.61	1412.61	-0.0075	-5	86	97	HGEGEREEEQGR							Mascot
Spot	Protein Name					Accession No.		Protein MW	Protein	Protein	Protein	Total Ion	Total Ion		Pep.	MS Ion	Intensity	Best Ion	Best Ion
									PI	Score	Score	Score	C. I. %		Count	Intensity	Matched	Score	C. I. %
											C. I. %
82	Beta amylase [Triticum aestivum]					gi|32400764		30871.8	8.6	182	100	143	100		8	181917	24.521	85	100
	Peptide Information
	Calc. Mass	Obsrv. Mass	± da	± ppm	Start	End	Sequence			Ion	C. I. %	Modification		Result Type
					Seq.	Seq.				Score
	947.506	947.469	-0.0369	-39	137	144	DGYRPIAR							Mascot
	1326.67	1326.61	-0.0553	-42	200	210	YDPTAYNTILR			27	92.923			Mascot
	1326.67	1326.61	-0.0553	-42	200	210	YDPTAYNTILR							Mascot
	1474.68	1474.62	-0.0575	-39	187	199	EGLNMACENALPR					Carbamidomethyl (C)[7]		Mascot
	1475.83	1475.65	-0.1782	-121	137	148	DGYRPIARMLKR							Mascot
	1490.67	1490.61	-0.0588	-39	187	199	EGLNMACENALPR					Carbamidomethyl (C)[7], Oxidation (M)[5]		Mascot
	1592.74	1592.82	0.0813	51	149	161	HRASLNFTCAEMR					Carbamidomethyl (C)[9]		Mascot
	1646.78	1646.72	-0.0617	-37	61	74	FFVDNGTYLTEQGR			85	100			Mascot
	1646.78	1646.72	-0.0617	-37	61	74	FFVDNGTYLTEQGR							Mascot
	1668.8	1668.73	-0.0635	-38	33	47	AAAAMVGHPEWEFPR							Mascot
	1684.79	1684.72	-0.0722	-43	33	47	AAAAMVGHPEWEFPR			33	97.892	Oxidation (M)[5]		Mascot
	1684.79	1684.72	-0.0722	-43	33	47	AAAAMVGHPEWEFPR					Oxidation (M)[5]		Mascot
	1842.04	1841.88	-0.162	-88	104	118	VQLAIKISGIHWWYK							Mascot
Spot	Protein Name					Accession No.		Protein MW	Protein	Protein	Protein	Total Ion	Total Ion		Pep.	MS Ion	Intensity	Best Ion	Best Ion
									PI	Score	Score	Score	C. I. %		Count	Intensity	Matched	Score	C. I. %
											C. I. %
86	RecName: Full=Beta-amylase; AltName: Full=1,4-alpha-D-glucan maltohydrolase					gi|3334120		56575.1	5.24	52	94.625	46	99.739		1	3383.32	15.038	46	99.739
	Protein Group
	Beta-amylase [Triticum aestivum]					gi|1771782		56575.1	5.2399
	Peptide Information
	Calc. Mass	Obsrv. Mass	± da	± ppm	Start	End	Sequence			Ion	C. I. %	Modification		Result Type
					Seq.	Seq.				Score
	2087.06	2087.05	-0.0103	-5	129	146	NIEYLTLGVDDQPLFHGR			46	99.739			Mascot
	2087.06	2087.05	-0.0103	-5	129	146	NIEYLTLGVDDQPLFHGR							Mascot
Spot	Protein Name					Accession No.		Protein MW	Protein	Protein	Protein	Total Ion	Total Ion		Pep.	MS Ion	Intensity	Best Ion	Best Ion
									PI	Score	Score	Score	C. I. %		Count	Intensity	Matched	Score	C. I. %
											C. I. %
109	RecName: Full=Ribulose bisphosphate carboxylase					gi|132107		13046.5	5.84	59	99.022				5	4115.51	47.927
	small chain clone 512; Short=RuBisCO small subunit
	Protein Group
	Unnamed protein product [Triticum aestivum]					gi|21866		13046.5	5.84
	Peptide Information
	Calc. Mass	Obsrv. Mass	± da	± ppm	Start	End	Sequence			Ion	C. I. %	Modification		Result Type
					Seq.	Seq.				Score
	2043.09	2042.92	-0.1635	-80	21	37	SKWVPCLEFSKVGFIFR							Mascot
	2211.06	2210.98	-0.0823	-37	93	112	QVQCVSFIAFKPPGCEESGK					Carbamidomethyl (C)[4]		Mascot
	2211.16	2210.98	-0.188	-85	14	31	QVDYLIRSKWVPCLEFSK							Mascot
	2225.07	2224.99	-0.0808	-36	93	113	QVQCVSFIAFKPPGCEESGKA							Mascot
	2239.06	2239.01	-0.0552	-25	56	75	LPMFGCTDATQVINEVEEVK					Oxidation (M)[3]		Mascot
	2239.06	2239.01	-0.0552	-25	56	75	LPMFGCTDATQVINEVEEVK					Oxidation (M)[3]		Mascot
Spot	Protein Name					Accession No.		Protein MW	Protein	Protein	Protein	Total Ion	Total Ion		Pep.	MS Ion	Intensity	Best Ion	Best Ion
									PI	Score	Score	Score	C. I. %		Count	Intensity	Matched	Score	C. I. %
											C. I. %
110	High-molecular-weight glutenin subunit y10 [Triticum aestivum]					gi|164457873		69658.8	7.19	72	99.95	61	99.992		3	6611.94	21.054	25	66.937
	Protein Group
	Dy-type high molecular weight subunit protein [Triticum aestivum]					gi|140169817		69996	8.05
	RecName: Full=Glutenin, high molecular weight subunit DY10; Flags: Precursor					gi|121449		69586.8	7.6399
	Y-type HMW glutenin [Triticum aestivum]					gi|110341802		69586.8	7.6399
	High molecular weight glutenin subunit 10 [Triticum aestivum]					gi|21751		69586.8	7.6399
	High molecular weight glutenin subunit [Triticum aestivum]					gi|162415983		69713.9	8.3299
	Peptide Information
	Calc. Mass	Obsrv. Mass	± da	± ppm	Start	End	Sequence			Ion	C. I. %	Modification		Result Type
					Seq.	Seq.				Score
	1113.6	1113.61	0.0045	4	45	54	QVVDQQLAGR			21	8.727			Mascot
	1113.6	1113.61	0.0045	4	45	54	QVVDQQLAGR							Mascot
	1321.61	1321.62	0.0136	10	34	44	ELQESSLEACR			15	0	Carbamidomethyl (C)[10]		Mascot
	1321.61	1321.62	0.0136	10	34	44	ELQESSLEACR					Carbamidomethyl (C)[10]		Mascot
	1469.75	1469.77	0.0208	14	625	637	AQQPATQLPTVCR			25	66.937	Carbamidomethyl (C)[12]		Mascot
	1469.75	1469.77	0.0208	14	625	637	AQQPATQLPTVCR					Carbamidomethyl (C)[12]		Mascot
Spot	Protein Name					Accession No.		Protein MW	Protein	Protein	Protein	Total Ion	Total Ion		Pep.	MS Ion	Intensity	Best Ion	Best Ion
									PI	Score	Score	Score	C. I. %		Count	Intensity	Matched	Score	C. I. %
											C. I. %
117	Unnamed protein product [Triticum aestivum]					gi|219734387		49137.8	9.2	115	100	97	100		7	50492.1	22.172	67	100
	Protein Group
	RecName: Full=Elongation factor 1-alpha; Short=EF-1-alpha					gi|399414		49137.8	9.1999
	Translation elongation factor 1 alpha-subunit [Triticum aestivum]					gi|170776		49137.8	9.1999
	Unnamed protein product [Triticum aestivum]					gi|219765726		49137.8	9.1999
	Peptide Information
	Calc. Mass	Obsrv. Mass	± da	± ppm	Start	End	Sequence			Ion	C. I. %	Modification		Result Type
					Seq.	Seq.				Score
	1025.61	1025.6	-0.0136	-13	244	254	IGGIGTVPVGR							Mascot
	1298.75	1298.74	-0.011	-8	135	146	EHALLAFTLGVK							Mascot
	1451.67	1451.67	-0.0015	-1	85	96	YYCTVIDAPGHR			67	100	Carbamidomethyl (C)[3]		Mascot
	1451.67	1451.67	-0.0015	-1	85	96	YYCTVIDAPGHR					Carbamidomethyl (C)[3]		Mascot
	1588.88	1588.87	-0.0152	-10	6	20	THINIVVIGHVDSGK							Mascot
	2000.95	2001.12	0.1655	83	80	96	FETTKYYCTVIDAPGHR							Mascot
	2264.18	2264.22	0.0415	18	392	411	MIPTKPMVVETFATYPPLGR					Oxidation (M)[1]		Mascot
	2280.18	2280.18	0.0041	2	392	411	MIPTKPMVVETFATYPPLGR			7	0	Oxidation (M)[1,7]		Mascot
	2280.18	2280.18	0.0041	2	392	411	MIPTKPMVVETFATYPPLGR					Oxidation (M)[1,7]		Mascot
	2460.34	2460.35	0.0122	5	255	278	VETGVIKPGMVVTFGPTGLTTEVK							Mascot
	2476.34	2476.35	0.0097	4	255	278	VETGVIKPGMVVTFGPTGLTTEVK			24	83.242	Oxidation (M)[10]		Mascot
	2476.34	2476.35	0.0097	4	255	278	VETGVIKPGMVVTFGPTGLTTEVK					Oxidation (M)[10]		Mascot
Spot	Protein Name					Accession No.		Protein MW	Protein	Protein	Protein	Total Ion	Total Ion		Pep.	MS Ion	Intensity	Best Ion	Best Ion
									PI	Score	Score	Score	C. I. %		Count	Intensity	Matched	Score	C. I. %
											C. I. %
118	RecName: Full=Eukaryotic initiation factor 4A;					gi|1170509		46897.9	5.31	87	99.999	54	99.984		10
	Short=eIF-4A; AltName: Full=ATP-dependent RNA helica
	Peptide Information
	Calc. Mass	Obsrv. Mass	± da	± ppm	Start	End	Sequence			Ion	C. I. %	Modification		Result Type
					Seq.	Seq.				Score
	1104.65	1104.63	-0.023	-21	377	386	KGVAINFVTR							Mascot
	1114.68	1114.65	-0.0299	-27	333	342	VLITTDLLAR							Mascot
	1179.58	1179.59	0.0025	2	293	301	VDWLTDKMR					Oxidation (M)[8]		Mascot
	1321.73	1321.59	-0.1369	-104	128	139	VMRALGDYLGVK							Mascot
	1461.85	1461.83	-0.0206	-14	155	169	ILASGVHVVVGTPGR							Mascot
	1471.62	1471.77	0.1497	102	1	14	MAGMAPEGSQFDAK					Oxidation (M)[1,4]		Mascot
	1587.7	1587.68	-0.0185	-12	186	198	MFVLDEADEMLSR					Oxidation (M)[1,10]		Mascot
	1827.94	1827.93	-0.0111	-6	55	70	GIYAYGFEKPSAIQQR			54	99.984			Mascot
	1827.94	1827.93	-0.0111	-6	55	70	GIYAYGFEKPSAIQQR							Mascot
	1997.88	1997.93	0.0464	23	302	319	GRDHTVSATHGDMDQNTR							Mascot
	2013.88	2013.97	0.0878	44	302	319	GRDHTVSATHGDMDQNTR					Oxidation (M)[13]		Mascot
	2075.08	2075.07	-0.0107	-5	215	233	IQVGVFSATMPPEALEITR					Oxidation (M)[10]		Mascot
Spot	Protein Name					Accession No.		Protein MW	Protein	Protein	Protein	Total Ion	Total Ion		Pep.	MS Ion	Intensity	Best Ion	Best Ion
									PI	Score	Score	Score	C. I. %		Count	Intensity	Matched	Score	C. I. %
											C. I. %
119	RecName: Full=Serpin-Z2B; AltName: Full=TriaeZ2b;					gi|75279909		42954.4	5.18	100	100	95	100		1	1950.54	52.741	95	100
	AltName: Full=WSZ2b; AltName: Full=WZS3
	Protein Group
	Serpin [Triticum aestivum]					gi|1885346		42954.4	5.1799
	Peptide Information
	Calc. Mass	Obsrv. Mass	± da	± ppm	Start	End	Sequence			Ion	C. I. %	Modification		Result Type
					Seq.	Seq.				Score
	1665.86	1665.83	-0.0273	-16	261	274	LSAEPEFLEQHIPR			95	100			Mascot
	1665.86	1665.83	-0.0273	-16	261	274	LSAEPEFLEQHIPR							Mascot
Spot	Protein Name					Accession No.		Protein MW	Protein	Protein	Protein	Total Ion	Total Ion		Pep.	MS Ion	Intensity	Best Ion	Best Ion
									PI	Score	Score	Score	C. I. %		Count	Intensity	Matched	Score	C. I. %
											C. I. %
120	RecName: Full=Serpin-Z2B; AltName: Full=TriaeZ2b;					gi|75279909		42954.4	5.18	74	99.969	59	99.984		1	334.99	100	59	99.984
	AltName: Full=WSZ2b; AltName: Full=WZS3
	Protein Group
	Serpin [Triticum aestivum]					gi|1885346		42954.4	5.1799
	Peptide Information
	Calc. Mass	Obsrv. Mass	± da	± ppm	Start	End	Sequence			Ion	C. I. %	Modification		Result Type
					Seq.	Seq.				Score
	1665.86	1665.81	-0.0499	-30	261	274	LSAEPEFLEQHIPR			59	99.984			Mascot
	1665.86	1665.81	-0.0499	-30	261	274	LSAEPEFLEQHIPR							Mascot
Spot	Protein Name					Accession No.		Protein MW	Protein	Protein	Protein	Total Ion	Total Ion		Pep.	MS Ion	Intensity	Best Ion	Best Ion
									PI	Score	Score	Score	C. I. %		Count	Intensity	Matched	Score	C. I. %
											C. I. %
121	Triticin [Triticum aestivum]					gi|171027826		64895.8	6.43	159	100	145	100		7	86887.6	34.459	48	99.933
	Peptide Information
	Calc. Mass	Obsrv. Mass	± da	± ppm	Start	End	Sequence			Ion	C. I. %	Modification		Result Type
					Seq.	Seq.				Score
	1082.43	1082.53	0.1049	97	568	577	SFPNGEEESS							Mascot
	1116.55	1116.59	0.04	36	202	210	EFLFAGNYR			41	99.653			Mascot
	1116.55	1116.59	0.04	36	202	210	EFLFAGNYR							Mascot
	1263.72	1263.76	0.0412	33	259	268	FLKPVFTQQR			14	0			Mascot
	1263.72	1263.76	0.0412	33	259	268	FLKPVFTQQR							Mascot
	1314.6	1314.68	0.0805	61	39	49	QGGFRECTFNR							Mascot
	1381.7	1381.74	0.0384	28	200	210	HKEFLFAGNYR							Mascot
	1908.92	1908.98	0.0607	32	211	227	SSQLHSSQNIFSGFDVR			48	99.933			Mascot
	1908.92	1908.98	0.0607	32	211	227	SSQLHSSQNIFSGFDVR							Mascot
	2062.9	2062.96	0.0623	30	61	77	SQAGLTEYFDEENEQFR			42	99.76			Mascot
	2062.9	2062.96	0.0623	30	61	77	SQAGLTEYFDEENEQFR							Mascot
Spot	Protein Name					Accession No.		Protein MW	Protein	Protein	Protein	Total Ion	Total Ion		Pep.	MS Ion	Intensity	Best Ion	Best Ion
									PI	Score	Score	Score	C. I. %		Count	Intensity	Matched	Score	C. I. %
											C. I. %
122	Low molecular weight glutenin [Triticum aestivum]					gi|56480748		28864.4	8.55	59	99.044	55	99.976		1	23209	24.829	55	99.976
	Protein Group
	LMWGS2 [Triticum aestivum]					gi|108885289		28878.4	8.55
	Low molecular weight glutenin [Triticum aestivum]					gi|56480746		28864.4	8.55
	Low molecular weight glutenin [Triticum aestivum]					gi|56480742		28864.4	8.55
	Low-molecular-weight glutenin subunit [Triticum					gi|28912518		28212	8.5399
	aestivum/Thinopyrum intermedium alien addition line]
	Peptide Information
	Calc. Mass	Obsrv. Mass	± da	± ppm	Start	End	Sequence			Ion	C. I. %	Modification		Result Type
					Seq.	Seq.				Score
	1818.87	1818.93	0.0608	33	87	101	VFLQQQCSHVAMSQR			55	99.976	Carbamidomethyl (C)[7]		Mascot
	1818.87	1818.93	0.0608	33	87	101	VFLQQQCSHVAMSQR					Carbamidomethyl (C)[7]		Mascot
	1834.87	1834.91	0.0456	25	87	101	VFLQQQCSHVAMSQR					Carbamidomethyl (C)[7], Oxidation (M)[12]		Mascot
	1834.87	1834.91	0.0456	25	87	101	VFLQQQCSHVAMSQR					Carbamidomethyl (C)[7], Oxidation (M)[12]		Mascot
Spot	Protein Name					Accession No.		Protein MW	Protein	Protein	Protein	Total Ion	Total Ion		Pep.	MS Ion	Intensity	Best Ion	Best Ion
									PI	Score	Score	Score	C. I. %		Count	Intensity	Matched	Score	C. I. %
											C. I. %
141	Beta amylase [Triticum aestivum]					gi|32400764		30871.8	8.6	78	99.988	56	99.98		3	13055.2	11.555	56	99.98
	Peptide Information
	Calc. Mass	Obsrv. Mass	± da	± ppm	Start	End	Sequence			Ion	C. I. %	Modification		Result Type
					Seq.	Seq.				Score
	1326.67	1326.66	-0.0082	-6	200	210	YDPTAYNTILR							Mascot
	1646.78	1646.78	0.0028	2	61	74	FFVDNGTYLTEQGR			56	99.98			Mascot
	1646.78	1646.78	0.0028	2	61	74	FFVDNGTYLTEQGR							Mascot
	1684.79	1684.77	-0.0163	-10	33	47	AAAAMVGHPEWEFPR					Oxidation (M)[5]		Mascot
Spot	Protein Name					Accession No.		Protein MW	Protein	Protein	Protein	Total Ion	Total Ion		Pep.	MS Ion	Intensity	Best Ion	Best Ion
									PI	Score	Score	Score	C. I. %		Count	Intensity	Matched	Score	C. I. %
											C. I. %
163	HMW glutenin [Triticum aestivum]					gi|29569237		76691.1	8.86	84	99.997	48	99.903		9	61588.4	30.423	25	79.783
	Peptide Information
	Calc. Mass	Obsrv. Mass	± da	± ppm	Start	End	Sequence			Ion	C. I. %	Modification		Result Type
					Seq.	Seq.				Score
	1113.6	1113.62	0.0139	12	19	28	QVVDQQLAGR			18	13.361			Mascot
	1113.6	1113.62	0.0139	12	19	28	QVVDQQLAGR							Mascot
	1127.56	1127.57	0.0168	15	412	421	QQPGQGQQTR							Mascot
	1127.56	1127.57	0.0168	15	412	421	QQPGQGQQTR							Mascot
	1204.61	1204.62	0.0091	8	29	38	LPWSTGLQMR					Oxidation (M)[9]		Mascot
	1204.61	1204.62	0.0091	8	29	38	LPWSTGLQMR					Oxidation (M)[9]		Mascot
	1270.7	1270.72	0.0194	15	50	60	CRPVAVSQVVR					Carbamidomethyl (C)[1]		Mascot
	1321.61	1321.63	0.027	20	8	18	ELQESSLEACR			6	0	Carbamidomethyl (C)[10]		Mascot
	1321.61	1321.63	0.027	20	8	18	ELQESSLEACR					Carbamidomethyl (C)[10]		Mascot
	1557.79	1557.8	0.0084	5	689	701	VQQPATQLPIMCR					Carbamidomethyl (C)[12], Oxidation (M)[11]		Mascot
	1557.79	1557.8	0.0084	5	689	701	VQQPATQLPIMCR					Carbamidomethyl (C)[12], Oxidation (M)[11]		Mascot
	1976.96	1977	0.0416	21	29	44	LPWSTGLQMRCCQQLR					Carbamidomethyl (C)[11]		Mascot
	1993	1993.03	0.0309	16	211	229	QQPGQGQQIGQGQQLGQGR							Mascot
	1995.96	1996	0.0408	20	422	439	QGQQLEQGQQPGQGQQTR			25	79.783			Mascot
	1995.96	1996	0.0408	20	440	457	QGQQLEQGQQPGQGQQTR							Mascot
Spot	Protein Name					Accession No.		Protein MW	Protein	Protein	Protein	Total Ion	Total Ion		Pep.	MS Ion	Intensity	Best Ion	Best Ion
									PI	Score	Score	Score	C. I. %		Count	Intensity	Matched	Score	C. I. %
											C. I. %
165	HMW glutenin subunit 1By9 [Triticum aestivum]					gi|22090		75655.8	8.64	60	99.205	25	82.114		10	101796	30.254	19	39.812
	Protein Group
	HMW glutenin subunit [Triticum aestivum]					gi|62548385		75645.8	8.64
	Glutenin high MW subunit [Triticum aestivum]					gi|226223		75655.8	8.64
	Peptide Information
	Calc. Mass	Obsrv. Mass	± da	± ppm	Start	End	Sequence			Ion	C. I. %	Modification		Result Type
					Seq.	Seq.				Score
	1113.6	1113.61	0.0116	10	45	54	QVVDQQLAGR			19	39.812			Mascot
	1113.6	1113.61	0.0116	10	45	54	QVVDQQLAGR							Mascot
	1127.56	1127.57	0.0193	17	423	432	QQPGQGQQTR							Mascot
	1127.56	1127.57	0.0193	17	423	432	QQPGQGQQTR							Mascot
	1188.63	1188.63	0.009	8	87	96	QYEQTVVPPK							Mascot
	1204.61	1204.63	0.0143	12	55	64	LPWSTGLQMR					Oxidation (M)[9]		Mascot
	1270.7	1270.71	0.0092	7	76	86	CRPVAVSQVVR					Carbamidomethyl (C)[1]		Mascot
	1270.7	1270.71	0.0092	7	76	86	CRPVAVSQVVR					Carbamidomethyl (C)[1]		Mascot
	1321.61	1321.62	0.0196	15	34	44	ELQESSLEACR			5	0	Carbamidomethyl (C)[10]		Mascot
	1321.61	1321.62	0.0196	15	34	44	ELQESSLEACR					Carbamidomethyl (C)[10]		Mascot
	1541.79	1541.81	0.0161	10	682	694	VQQPATQLPIMCR					Carbamidomethyl (C)[12]		Mascot
	1557.79	1557.8	0.014	9	682	694	VQQPATQLPIMCR					Carbamidomethyl (C)[12], Oxidation (M)[11]		Mascot
	1557.79	1557.8	0.014	9	682	694	VQQPATQLPIMCR					Carbamidomethyl (C)[12], Oxidation (M)[11]		Mascot
	1976.96	1977	0.0346	18	55	70	LPWSTGLQMRCCQQLR					Carbamidomethyl (C)[11]		Mascot
	1993	1993.03	0.0311	16	237	255	QQPGQGQQIGQGQQLGQGR							Mascot
	1995.96	1995.99	0.0358	18	433	450	QGQQLEQGQQPGQGQQTR							Mascot
Spot	Protein Name					Accession No.		Protein MW	Protein	Protein	Protein	Total Ion	Total Ion		Pep.	MS Ion	Intensity	Best Ion	Best Ion
									PI	Score	Score	Score	C. I. %		Count	Intensity	Matched	Score	C. I. %
											C. I. %
179	Small Ras-related GTP-binding protein [Triticum aestivum]					gi|16903082		25117.7	6.66	76	99.983	60	99.975		1	527.38	100	60	99.975
	Protein Group
	Small Ran-related GTP-binding protein [Triticum aestivum]					gi|19919694		25117.7	6.6599
	Peptide Information
	Calc. Mass	Obsrv. Mass	± da	± ppm	Start	End	Sequence			Ion	C. I. %	Modification		Result Type
					Seq.	Seq.				Score
	1761.9	1761.89	-0.01	-6	156	169	SNYNFEKPFLYLAR			60	99.975			Mascot
	1761.9	1761.89	-0.01	-6	156	169	SNYNFEKPFLYLAR							Mascot
Spot	Protein Name					Accession No.		Protein MW	Protein	Protein	Protein	Total Ion	Total Ion		Pep.	MS Ion	Intensity	Best Ion	Best Ion
									PI	Score	Score	Score	C. I. %		Count	Intensity	Matched	Score	C. I. %
											C. I. %
182	Beta amylase [Triticum aestivum]					gi|32400764		30871.8	8.6	94	100	65	99.998		6	62911	16.738	60	99.995
	Peptide Information
	Calc. Mass	Obsrv. Mass	± da	± ppm	Start	End	Sequence			Ion	C. I. %	Modification		Result Type
					Seq.	Seq.				Score
	947.506	947.49	-0.0161	-17	137	144	DGYRPIAR							Mascot
	1326.67	1326.66	-0.011	-8	200	210	YDPTAYNTILR			7	0			Mascot
	1326.67	1326.66	-0.011	-8	200	210	YDPTAYNTILR							Mascot
	1646.78	1646.77	-0.0139	-8	61	74	FFVDNGTYLTEQGR			60	99.995			Mascot
	1646.78	1646.77	-0.0139	-8	61	74	FFVDNGTYLTEQGR							Mascot
	1684.79	1684.76	-0.0286	-17	33	47	AAAAMVGHPEWEFPR					Oxidation (M)[5]		Mascot
	1842.04	1841.92	-0.1212	-66	104	118	VQLAIKISGIHWWYK							Mascot
	2013.98	2013.97	-0.0115	-6	119	136	VPSHAAEITAGYYNLHDR							Mascot
Spot	Protein Name					Accession No.		Protein MW	Protein	Protein	Protein	Total Ion	Total Ion		Pep.	MS Ion	Intensity	Best Ion	Best Ion
									PI	Score	Score	Score	C. I. %		Count	Intensity	Matched	Score	C. I. %
											C. I. %
209	Beta amylase [Triticum aestivum]					gi|32400764		30871.8	8.6	66	99.791	41	99.429		3	3932.65	12.09	41	99.429
	Peptide Information
	Calc. Mass	Obsrv. Mass	± da	± ppm	Start	End	Sequence			Ion	C. I. %	Modification		Result Type
					Seq.	Seq.				Score
	1319.73	1319.66	-0.0692	-52	137	147	DGYRPIARMLK							Mascot
	1326.67	1326.63	-0.0381	-29	200	210	YDPTAYNTILR							Mascot
	1646.78	1646.76	-0.0237	-14	61	74	FFVDNGTYLTEQGR			41	99.429			Mascot
	1646.78	1646.76	-0.0237	-14	61	74	FFVDNGTYLTEQGR							Mascot
Spot	Protein Name					Accession No.		Protein MW	Protein	Protein	Protein	Total Ion	Total Ion		Pep.	MS Ion	Intensity	Best Ion	Best Ion
									PI	Score	Score	Score	C. I. %		Count	Intensity	Matched	Score	C. I. %
											C. I. %
212	Alpha gliadin [Triticum aestivum]					gi|154268814		33071.6	8.19	86	99.998	81	100		1	41118.3	25.052	81	100
	Protein Group
	Alpha gliadin [Thinopyrum ponticum x Triticum aestivum]					gi|154268842		33528.9	6.9299
	Alpha gliadin [Thinopyrum ponticum x Triticum aestivum]					gi|154268840		32659.6	8.8
	Peptide Information
	Calc. Mass	Obsrv. Mass	± da	± ppm	Start	End	Sequence			Ion	C. I. %	Modification		Result Type
					Seq.	Seq.				Score
	1486.79	1486.73	-0.054	-36	148	160	DVVLQQHNIAHGR			81	100			Mascot
	1486.79	1486.73	-0.054	-36	148	160	DVVLQQHNIAHGR							Mascot
Spot	Protein Name					Accession No.		Protein MW	Protein	Protein	Protein	Total Ion	Total Ion		Pep.	MS Ion	Intensity	Best Ion	Best Ion
									PI	Score	Score	Score	C. I. %		Count	Intensity	Matched	Score	C. I. %
											C. I. %
213	RecName: Full=Serpin-Z1C; AltName: Full=TriaeZ1c; AltName: Full=WSZ1c					gi|75313848		42854.9	5.62	73	99.958	41	99.458		6	14801.1	59.385	41	99.458
	Protein Group
	Serpin [Triticum aestivum]					gi|5734504		42854.9	5.6199
	Peptide Information
	Calc. Mass	Obsrv. Mass	± da	± ppm	Start	End	Sequence			Ion	C. I. %	Modification		Result Type
					Seq.	Seq.				Score
	925.521	925.515	-0.006	-6	11	18	LSIAHQTR							Mascot
	925.521	925.515	-0.006	-6	11	18	LSIAHQTR							Mascot
	1176.59	1176.58	-0.0126	-11	261	270	LSAEPDFLER			41	99.458			Mascot
	1176.59	1176.58	-0.0126	-11	261	270	LSAEPDFLER							Mascot
	1352.69	1352.68	-0.0181	-13	289	300	ISFETEASDLLK							Mascot
	2129.09	2129.09	-0.008	-4	379	398	EDISGVVLFMGHVVNPLLSS					Oxidation (M)[10]		Mascot
	2720.35	2720.38	0.0252	9	328	353	VSSVFHQAFVEVNEQGTEAAASTAIK							Mascot
	2725.46	2725.47	0.0105	4	33	61	SAASNAVFSPVSLHVALSLLAAGAGSATR							Mascot
	2725.46	2725.47	0.0105	4	33	61	SAASNAVFSPVSLHVALSLLAAGAGSATR							Mascot
Spot	Protein Name					Accession No.		Protein MW	Protein	Protein	Protein	Total Ion	Total Ion		Pep.	MS Ion	Intensity	Best Ion	Best Ion
									PI	Score	Score	Score	C. I. %		Count	Intensity	Matched	Score	C. I. %
											C. I. %
217	Triticin precursor [Triticum aestivum]					gi|7548844		56918.4	9.37	219	100	182	100		6	21441.9	61.335	76	100
	Peptide Information
	Calc. Mass	Obsrv. Mass	± da	± ppm	Start	End	Sequence			Ion	C. I. %	Modification		Result Type
					Seq.	Seq.				Score
	1116.55	1116.56	0.0126	11	202	210	EFLFAGNYR			28	82.977			Mascot
	1116.55	1116.56	0.0126	11	202	210	EFLFAGNYR							Mascot
	1263.72	1263.74	0.0166	13	259	268	FLKPVFTQQR							Mascot
	1381.7	1381.73	0.024	17	200	210	HKEFLFAGNYR			22	37.335			Mascot
	1381.7	1381.73	0.024	17	200	210	HKEFLFAGNYR							Mascot
	1790.81	1790.94	0.1232	69	319	334	QSTQGEQPQMGWSQAK							Mascot
	1790.81	1790.94	0.1232	69	319	334	QSTQGEQPQMGWSQAK							Mascot
	1908.92	1908.96	0.0449	24	211	227	SSQLHSSQNIFSGFDVR			56	99.974			Mascot
	1908.92	1908.96	0.0449	24	211	227	SSQLHSSQNIFSGFDVR							Mascot
	2062.9	2062.96	0.0579	28	61	77	SQAGLTEYFDEENEQFR			76	100			Mascot
	2062.9	2062.96	0.0579	28	61	77	SQAGLTEYFDEENEQFR							Mascot
Spot	Protein Name					Accession No.		Protein MW	Protein	Protein	Protein	Total Ion	Total Ion		Pep.	MS Ion	Intensity	Best Ion	Best Ion
									PI	Score	Score	Score	C. I. %		Count	Intensity	Matched	Score	C. I. %
											C. I. %
219	LMW glutenin pGM107 [Triticum aestivum]					gi|45477539		38420.2	8.16	64	99.676	57	99.983		2	35824.8	42.521	57	99.983
	Peptide Information
	Calc. Mass	Obsrv. Mass	± da	± ppm	Start	End	Sequence			Ion	C. I. %	Modification		Result Type
					Seq.	Seq.				Score
	1571.76	1571.86	0.097	62	325	340	TTTSVPFDVGTGVGAY							Mascot
	1571.76	1571.86	0.097	62	325	340	TTTSVPFDVGTGVGAY							Mascot
	2060.04	2060.07	0.0298	14	185	202	VFLQQQCSPVAMPQSLAR			57	99.983	Carbamidomethyl (C)[7]		Mascot
	2060.04	2060.07	0.0298	14	185	202	VFLQQQCSPVAMPQSLAR					Carbamidomethyl (C)[7]		Mascot
	2076.04	2076.07	0.0303	15	185	202	VFLQQQCSPVAMPQSLAR			20	17.857	Carbamidomethyl (C)[7], Oxidation (M)[12]		Mascot
	2076.04	2076.07	0.0303	15	185	202	VFLQQQCSPVAMPQSLAR					Carbamidomethyl (C)[7], Oxidation (M)[12]		Mascot
Spot	Protein Name					Accession No.		Protein MW	Protein	Protein	Protein	Total Ion	Total Ion		Pep.	MS Ion	Intensity	Best Ion	Best Ion
									PI	Score	Score	Score	C. I. %		Count	Intensity	Matched	Score	C. I. %
											C. I. %
221	Triosephosphat-isomerase [Triticum aestivum]					gi|11124572		26785.8	5.38	64	99.705	52	99.94		2	7206.93	21.906	33	95.061
	Peptide Information
	Calc. Mass	Obsrv. Mass	± da	± ppm	Start	End	Sequence			Ion	C. I. %	Modification		Result Type
					Seq.	Seq.				Score
	1374.7	1374.68	-0.0277	-20	124	135	VIACVGETLEQR			19	0	Carbamidomethyl (C)[4]		Mascot
	1374.7	1374.68	-0.0277	-20	124	135	VIACVGETLEQR					Carbamidomethyl (C)[4]		Mascot
	1415.64	1415.6	-0.0392	-28	101	113	SLMGESSEFVGEK			33	95.061	Oxidation (M)[3]		Mascot
	1415.64	1415.6	-0.0392	-28	101	113	SLMGESSEFVGEK					Oxidation (M)[3]		Mascot
Spot	Protein Name					Accession No.		Protein MW	Protein	Protein	Protein	Total Ion	Total Ion		Pep.	MS Ion	Intensity	Best Ion	Best Ion
									PI	Score	Score	Score	C. I. %		Count	Intensity	Matched	Score	C. I. %
											C. I. %
224	Triosephosphat-isomerase [Triticum aestivum]					gi|11124572		26785.8	5.38	54	96.978	26	80.369		4	6542.98	49.647	18	0
	Peptide Information
	Calc. Mass	Obsrv. Mass	± da	± ppm	Start	End	Sequence			Ion	C. I. %	Modification		Result Type
					Seq.	Seq.				Score
	1289.63	1289.58	-0.0569	-44	195	206	TNVSPEVAESTR							Mascot
	1374.7	1374.65	-0.0593	-43	124	135	VIACVGETLEQR			18	0	Carbamidomethyl (C)[4]		Mascot
	1374.7	1374.65	-0.0593	-43	124	135	VIACVGETLEQR					Carbamidomethyl (C)[4]		Mascot
	1415.64	1415.58	-0.0592	-42	101	113	SLMGESSEFVGEK					Oxidation (M)[3]		Mascot
	1415.64	1415.58	-0.0592	-42	101	113	SLMGESSEFVGEK					Oxidation (M)[3]		Mascot
	1590.83	1590.77	-0.0638	-40	176	190	VASPAQAQEVHANLR			8	0			Mascot
	1590.83	1590.77	-0.0638	-40	176	190	VASPAQAQEVHANLR							Mascot
Spot	Protein Name					Accession No.		Protein MW	Protein	Protein	Protein	Total Ion	Total Ion		Pep.	MS Ion	Intensity	Best Ion	Best Ion
									PI	Score	Score	Score	C. I. %		Count	Intensity	Matched	Score	C. I. %
											C. I. %
228	Sucrose synthase type I [Triticum aestivum]					gi|3393067		92464	5.83	141	100	99	100		10	20368.5	46.721	39	99.171
	Peptide Information
	Calc. Mass	Obsrv. Mass	± da	± ppm	Start	End	Sequence			Ion	C. I. %	Modification		Result Type
					Seq.	Seq.				Score
	1104.57	1104.55	-0.02	-18	309	317	ALENEMLLR					Oxidation (M)[6]		Mascot
	1123.58	1123.57	-0.005	-4	61	69	YAPFEDILR			26	84.101			Mascot
	1123.58	1123.57	-0.005	-4	61	69	YAPFEDILR							Mascot
	1151.53	1151.53	-0.0032	-3	614	622	DREEQAEFK							Mascot
	1266.67	1266.65	-0.0191	-15	715	725	AADILVNFFEK							Mascot
	1960.03	1960.01	-0.0228	-12	15	32	LGATFSSHPNELIALFSR							Mascot
	2211.07	2211.06	-0.0132	-6	486	504	DSVGQYESHIAFTLPDLYR							Mascot
	2211.07	2211.06	-0.0132	-6	486	504	DSVGQYESHIAFTLPDLYR							Mascot
	2240.17	2240.09	-0.0823	-37	97	116	VNVSELAVEELTVSEYLAFK							Mascot
	2314.14	2314.13	-0.0103	-4	181	199	AHYYKGTTMMLNDRIQSLR					Oxidation (M)[9]		Mascot
	2320.07	2320.03	-0.0413	-18	208	227	AEEYLVSIPEDTPSSEFNHR			39	99.171			Mascot
	2320.07	2320.03	-0.0413	-18	208	227	AEEYLVSIPEDTPSSEFNHR							Mascot
	2448.17	2448.13	-0.0415	-17	207	227	KAEEYLVSIPEDTPSSEFNHR			34	97.78			Mascot
	2448.17	2448.13	-0.0415	-17	207	227	KAEEYLVSIPEDTPSSEFNHR							Mascot
Spot	Protein Name					Accession No.		Protein MW	Protein	Protein	Protein	Total Ion	Total Ion		Pep.	MS Ion	Intensity	Best Ion	Best Ion
									PI	Score	Score	Score	C. I. %		Count	Intensity	Matched	Score	C. I. %
											C. I. %
229	Aspartate aminotransferase [Triticum aestivum]					gi|164471780		41889.4	6.77	103	100	64	99.999		10	48879.8	21.537	45	99.885
	Peptide Information
	Calc. Mass	Obsrv. Mass	± da	± ppm	Start	End	Sequence			Ion	C. I. %	Modification		Result Type
					Seq.	Seq.				Score
	948.526	948.539	0.0129	14	13	21	VNLGVGAYR							Mascot
	948.526	948.539	0.0129	14	13	21	VNLGVGAYR							Mascot
	955.43	955.42	-0.0102	-11	233	240	NMGLYGER					Oxidation (M)[2]		Mascot
	1048.62	1048.61	-0.0055	-5	121	130	VFTLAGLTAR			19	58.135			Mascot
	1048.62	1048.61	-0.0055	-5	121	130	VFTLAGLTAR							Mascot
	1448.75	1448.76	0.0035	2	80	93	VATVQCLSGTGSLR					Carbamidomethyl (C)[6]		Mascot
	1453.84	1453.82	-0.0222	-15	22	34	TEEGKPLVLNVVR							Mascot
	1480.77	1480.74	-0.0285	-19	49	61	EYLPITGLADFNK							Mascot
	1490.74	1490.71	-0.0319	-21	35	46	RAEQMLIQNESR					Oxidation (M)[5]		Mascot
	1499.66	1499.7	0.0371	25	349	360	QEYHIYMTSDGR							Mascot
	1515.65	1515.68	0.0296	20	349	360	QEYHIYMTSDGR					Oxidation (M)[7]		Mascot
	1530.79	1530.78	-0.0117	-8	66	79	LIFGADSPAIQENR			45	99.885			Mascot
	1530.79	1530.78	-0.0117	-8	66	79	LIFGADSPAIQENR							Mascot
	1571.85	1571.82	-0.038	-24	7	21	DPSPVKVNLGVGAYR							Mascot
Spot	Protein Name					Accession No.		Protein MW	Protein	Protein	Protein	Total Ion	Total Ion		Pep.	MS Ion	Intensity	Best Ion	Best Ion
									PI	Score	Score	Score	C. I. %		Count	Intensity	Matched	Score	C. I. %
											C. I. %
231	Class II chitinase [Triticum aestivum]					gi|62465514		28199.7	8.66	109	100	95	100		4	120821	50.667	66	100
	Peptide Information
	Calc. Mass	Obsrv. Mass	± da	± ppm	Start	End	Sequence			Ion	C. I. %	Modification		Result Type
					Seq.	Seq.				Score
	1743.86	1743.86	0.0023	1	138	153	GPIQLSHNYNYGPAGR			66	100			Mascot
	1743.86	1743.86	0.0023	1	138	153	GPIQLSHNYNYGPAGR							Mascot
	2272.21	2272.18	-0.0278	-12	154	175	AIGVDLLSNPDLVATDPTVSFK			28	95.114			Mascot
	2272.21	2272.18	-0.0278	-12	154	175	AIGVDLLSNPDLVATDPTVSFK							Mascot
	2497.23	2497.19	-0.0359	-14	211	234	VPGFGVITNIINGGIECGHGQDSR					Carbamidomethyl (C)[17]		Mascot
	2610.14	2610.08	-0.0545	-21	245	266	YCDILGVGYGDNLDCYNQRPFA					Carbamidomethyl (C)[2,15]		Mascot
Spot	Protein Name					Accession No.		Protein MW	Protein	Protein	Protein	Total Ion	Total Ion		Pep.	MS Ion	Intensity	Best Ion	Best Ion
									PI	Score	Score	Score	C. I. %		Count	Intensity	Matched	Score	C. I. %
											C. I. %
232	RecName: Full=Serpin-Z2B; AltName: Full=TriaeZ2b;					gi|75279909		42954.4	5.18	88	99.999	81	100		2	9055.66	36.039	81	100
	AltName: Full=WSZ2b; AltName: Full=WZS3
	Protein Group
	Serpin [Triticum aestivum]					gi|1885346		42954.4	5.1799
	Peptide Information
	Calc. Mass	Obsrv. Mass	± da	± ppm	Start	End	Sequence			Ion	C. I. %	Modification		Result Type
					Seq.	Seq.				Score
	925.521	925.516	-0.0053	-6	11	18	LSIAHQTR							Mascot
	925.521	925.516	-0.0053	-6	11	18	LSIAHQTR							Mascot
	1665.86	1665.84	-0.0181	-11	261	274	LSAEPEFLEQHIPR			81	100			Mascot
	1665.86	1665.84	-0.0181	-11	261	274	LSAEPEFLEQHIPR							Mascot
Spot	Protein Name					Accession No.		Protein MW	Protein	Protein	Protein	Total Ion	Total Ion		Pep.	MS Ion	Intensity	Best Ion	Best Ion
									PI	Score	Score	Score	C. I. %		Count	Intensity	Matched	Score	C. I. %
											C. I. %
234	Triticin precursor [Triticum aestivum]					gi|7548844		56918.4	9.37	163	100	149	100		4	16035.2	17.281	101	100
	Peptide Information
	Calc. Mass	Obsrv. Mass	± da	± ppm	Start	End	Sequence			Ion	C. I. %	Modification		Result Type
					Seq.	Seq.				Score
	1116.55	1116.57	0.0235	21	202	210	EFLFAGNYR			26	80.418			Mascot
	1116.55	1116.57	0.0235	21	202	210	EFLFAGNYR							Mascot
	1263.72	1263.73	0.0114	9	259	268	FLKPVFTQQR			22	53.883			Mascot
	1263.72	1263.73	0.0114	9	259	268	FLKPVFTQQR							Mascot
	1908.92	1908.91	-0.009	-5	211	227	SSQLHSSQNIFSGFDVR							Mascot
	2062.9	2062.89	-0.0056	-3	61	77	SQAGLTEYFDEENEQFR			101	100			Mascot
	2062.9	2062.89	-0.0056	-3	61	77	SQAGLTEYFDEENEQFR							Mascot
Spot	Protein Name					Accession No.		Protein MW	Protein	Protein	Protein	Total Ion	Total Ion		Pep.	MS Ion	Intensity	Best Ion	Best Ion
									PI	Score	Score	Score	C. I. %		Count	Intensity	Matched	Score	C. I. %
											C. I. %
240	Globulin 3 [Triticum aestivum]					gi|215398470		66309.6	7.78	245	100	214	100		12	81517.9	45.134	72	100
	Peptide Information
	Calc. Mass	Obsrv. Mass	± da	± ppm	Start	End	Sequence			Ion	C. I. %	Modification		Result Type
					Seq.	Seq.				Score
	902.426	902.362	-0.0638	-71	48	54	CQQDRPR							Mascot
	906.468	906.469	0.0009	1	535	541	EVQEVFR			15	0			Mascot
	906.468	906.469	0.0009	1	535	541	EVQEVFR							Mascot
	1280.65	1280.65	-0.0016	-1	364	374	SFHALAQHDVR			29	94.883			Mascot
	1280.65	1280.65	-0.0016	-1	364	374	SFHALAQHDVR							Mascot
	1360.72	1360.71	-0.0149	-11	339	349	DTFNLLEQRPK			9	0			Mascot
	1360.72	1360.71	-0.0149	-11	339	349	DTFNLLEQRPK							Mascot
	1465.64	1465.71	0.0707	48	55	65	YSHARCVQECR					Carbamidomethyl (C)[6,10]		Mascot
	1565.63	1565.64	0.0134	9	446	459	GSGSESEEEQDQQR							Mascot
	1699.94	1699.8	-0.1443	-85	257	271	FQYFSAKPLLASLSK							Mascot
	1822.88	1822.86	-0.0114	-6	489	504	GSSNLQVVCFEINAER			72	100	Carbamidomethyl (C)[9]		Mascot
	1822.88	1822.86	-0.0114	-6	489	504	GSSNLQVVCFEINAER					Carbamidomethyl (C)[9]		Mascot
	1906.02	1906	-0.015	-8	470	488	GSAFVVPPGHPVVEIASSR			31	96.369			Mascot
	1906.02	1906	-0.015	-8	470	488	GSAFVVPPGHPVVEIASSR							Mascot
	2176.14	2176.12	-0.022	-10	397	416	LAVVLEGEGEVEIVCPHLGR			58	99.993	Carbamidomethyl (C)[15]		Mascot
	2176.14	2176.12	-0.022	-10	397	416	LAVVLEGEGEVEIVCPHLGR					Carbamidomethyl (C)[15]		Mascot
	2226.96	2227.04	0.0728	33	544	562	DQQDEGFVAGPEQQQEHER							Mascot
	2426.1	2426.05	-0.0508	-21	542	562	AKDQQDEGFVAGPEQQQEHER							Mascot
Spot	Protein Name					Accession No.		Protein MW	Protein	Protein	Protein	Total Ion	Total Ion		Pep.	MS Ion	Intensity	Best Ion	Best Ion
									PI	Score	Score	Score	C. I. %		Count	Intensity	Matched	Score	C. I. %
											C. I. %
266	HMW glutenin subunit Ax2* [Triticum aestivum]					gi|170743		88422.7	6.15	93	100	72	100		9	109167	21.561	72	100
	Protein Group
	X-type HMW glutenin [Triticum aestivum]					gi|110341791		88422.7	6.15
	Peptide Information
	Calc. Mass	Obsrv. Mass	± da	± ppm	Start	End	Sequence			Ion	C. I. %	Modification		Result Type
					Seq.	Seq.				Score
	985.543	985.541	-0.0011	-1	45	52	QVVDQQLR							Mascot
	1139.59	1139.59	-0.0037	-3	195	204	QQPGQGQQLR							Mascot
	1473.73	1473.71	-0.0154	-10	792	804	AQQLAAQLPAMCR					Carbamidomethyl (C)[12], Oxidation (M)[11]		Mascot
	1483.7	1483.69	-0.011	-7	205	218	QGQQGQQSGQGQPR							Mascot
	1624.77	1624.77	-0.0054	-3	53	68	DVSPECQPVGGGPVAR			72	100	Carbamidomethyl (C)[6]		Mascot
	1624.77	1624.77	-0.0054	-3	53	68	DVSPECQPVGGGPVAR					Carbamidomethyl (C)[6]		Mascot
	1669.76	1669.76	-0.0045	-3	357	371	QQDQQSGQGQQPGQR							Mascot
	1903.89	1903.88	-0.0133	-7	390	405	YYPTSPQQPGQEQQPR							Mascot
	1991.96	1991.93	-0.0245	-12	372	389	QPGYYSTSPQQLGQGQPR							Mascot
	2945.41	2945.36	-0.0498	-17	219	244	YYPTSSQQPGQLQQLAQGQQGQQPER							Mascot
Spot	Protein Name					Accession No.		Protein MW	Protein	Protein	Protein	Total Ion	Total Ion		Pep.	MS Ion	Intensity	Best Ion	Best Ion
									PI	Score	Score	Score	C. I. %		Count	Intensity	Matched	Score	C. I. %
											C. I. %
267	Class II chitinase [Triticum aestivum]					gi|62465514		28199.7	8.66	85	99.997	54	99.96		4	32603	51.182	54	99.96
	Peptide Information
	Calc. Mass	Obsrv. Mass	± da	± ppm	Start	End	Sequence			Ion	C. I. %	Modification		Result Type
					Seq.	Seq.				Score
	1743.86	1743.85	-0.0095	-5	138	153	GPIQLSHNYNYGPAGR			54	99.96			Mascot
	1743.86	1743.85	-0.0095	-5	138	153	GPIQLSHNYNYGPAGR							Mascot
	2272.21	2272.17	-0.039	-17	154	175	AIGVDLLSNPDLVATDPTVSFK							Mascot
	2497.23	2497.2	-0.0242	-10	211	234	VPGFGVITNIINGGIECGHGQDSR					Carbamidomethyl (C)[17]		Mascot
	2610.14	2610.11	-0.0269	-10	245	266	YCDILGVGYGDNLDCYNQRPFA					Carbamidomethyl (C)[2,15]		Mascot
Spot	Protein Name					Accession No.		Protein MW	Protein	Protein	Protein	Total Ion	Total Ion		Pep.	MS Ion	Intensity	Best Ion	Best Ion
									PI	Score	Score	Score	C. I. %		Count	Intensity	Matched	Score	C. I. %
											C. I. %
269	Plastid ADP-glucose pyrophosphorylase small subunit [Triticum aestivum]					gi|224021585		56253.8	6.4	67	99.852	25	86.747		12
	Peptide Information
	Calc. Mass	Obsrv. Mass	± da	± ppm	Start	End	Sequence			Ion	C. I. %	Modification		Result Type
					Seq.	Seq.				Score
	1017.6	1017.58	-0.0115	-11	407	415	IHHSVVGLR							Mascot
	1025.59	1025.61	0.0171	17	301	308	HVMLQLLR					Oxidation (M)[3]		Mascot
	1032.55	1032.54	-0.0085	-8	371	379	SAPIYTQPR							Mascot
	1365.85	1365.65	-0.1941	-142	443	456	LLAEKGGIPIGIGK							Mascot
	1384.69	1384.7	0.006	4	360	370	KPIPDFSFYDR			25	86.747			Mascot
	1384.69	1384.7	0.006	4	360	370	KPIPDFSFYDR							Mascot
	1573.69	1573.84	0.1527	97	19	34	ASAATAAASTSCDSFR					Carbamidomethyl (C)[12]		Mascot
	1625.86	1625.87	0.0089	5	133	146	IYVLTQFNSASLNR							Mascot
	1773.94	1773.84	-0.0984	-55	249	263	IDEEGRIIEFAEKPK							Mascot
	1773.94	1773.84	-0.0984	-55	249	263	IDEEGRIIEFAEKPK							Mascot
	1891.86	1891.91	0.0553	29	224	240	ETDADITVAALPMDEER					Oxidation (M)[13]		Mascot
	1894	1893.88	-0.1246	-66	1	18	MAMAAAASPSKILIPPHR					Oxidation (M)[1,3]		Mascot
	1986.99	1986.96	-0.0305	-15	471	488	IGDNVMIINVDNVQEAAR					Oxidation (M)[6]		Mascot
	2384.08	2383.98	-0.1016	-43	309	331	EQFPGANDFGSEVIPGATSTGMR					Oxidation (M)[22]		Mascot
	2384.08	2383.98	-0.1016	-43	309	331	EQFPGANDFGSEVIPGATSTGMR					Oxidation (M)[22]		Mascot
Spot	Protein Name					Accession No.		Protein MW	Protein	Protein	Protein	Total Ion	Total Ion		Pep.	MS Ion	Intensity	Best Ion	Best Ion
									PI	Score	Score	Score	C. I. %		Count	Intensity	Matched	Score	C. I. %
											C. I. %
270	Class II chitinase [Triticum aestivum]					gi|62465514		28199.7	8.66	162	100	138	100		6	171902	48.417	80	100
	Peptide Information
	Calc. Mass	Obsrv. Mass	± da	± ppm	Start	End	Sequence			Ion	C. I. %	Modification		Result Type
					Seq.	Seq.				Score
	1472.71	1472.71	0.0007	0	37	49	MLLHRNDGACQAK					Oxidation (M)[1]		Mascot
	1743.86	1743.87	0.013	7	138	153	GPIQLSHNYNYGPAGR			59	99.996			Mascot
	1743.86	1743.87	0.013	7	138	153	GPIQLSHNYNYGPAGR							Mascot
	1885.09	1884.91	-0.1833	-97	3	22	SLAVVAVVVATVAMAIGAAR					Oxidation (M)[14]		Mascot
	2272.21	2272.21	-0.0002	0	154	175	AIGVDLLSNPDLVATDPTVSFK							Mascot
	2497.23	2497.22	-0.0085	-3	211	234	VPGFGVITNIINGGIECGHGQDSR					Carbamidomethyl (C)[17]		Mascot
	2610.14	2610.11	-0.024	-9	245	266	YCDILGVGYGDNLDCYNQRPFA			80	100	Carbamidomethyl (C)[2,15]		Mascot
	2610.14	2610.11	-0.024	-9	245	266	YCDILGVGYGDNLDCYNQRPFA					Carbamidomethyl (C)[2,15]		Mascot
Spot	Protein Name					Accession No.		Protein MW	Protein	Protein	Protein	Total Ion	Total Ion		Pep.	MS Ion	Intensity	Best Ion	Best Ion
									PI	Score	Score	Score	C. I. %		Count	Intensity	Matched	Score	C. I. %
											C. I. %
274	Low molecular weight glutenin subunit [Triticum aestivum]					gi|26185819		31131.5	8.49	94	100	84	100		3	76736.2	31.068	84	100
	Peptide Information
	Calc. Mass	Obsrv. Mass	± da	± ppm	Start	End	Sequence			Ion	C. I. %	Modification		Result Type
					Seq.	Seq.				Score
	1568.81	1568.79	-0.0177	-11	260	275	TTTRVPFGVGTGVGGY							Mascot
	1626.8	1626.75	-0.0473	-29	246	259	TLPTMCNVNVSLYR					Oxidation (M)[5]		Mascot
	2060.04	2060.04	0.0002	0	120	137	VFLQQQCSPVAMPQSLAR			84	100	Carbamidomethyl (C)[7]		Mascot
	2060.04	2060.04	0.0002	0	120	137	VFLQQQCSPVAMPQSLAR					Carbamidomethyl (C)[7]		Mascot
	2076.04	2076.02	-0.0195	-9	120	137	VFLQQQCSPVAMPQSLAR			7	0	Carbamidomethyl (C)[7], Oxidation (M)[12]		Mascot
	2076.04	2076.02	-0.0195	-9	120	137	VFLQQQCSPVAMPQSLAR					Carbamidomethyl (C)[7], Oxidation (M)[12]		Mascot
Spot	Protein Name					Accession No.		Protein MW	Protein	Protein	Protein	Total Ion	Total Ion		Pep.	MS Ion	Intensity	Best Ion	Best Ion
									PI	Score	Score	Score	C. I. %		Count	Intensity	Matched	Score	C. I. %
											C. I. %
278	HMW glutenin subunit Ax2* [Triticum aestivum]					gi|170743		88422.7	6.15	201	100	171	100		10	75164.4	25.018	59	99.994
	Protein Group
	X-type HMW glutenin [Triticum aestivum]					gi|110341791		88422.7	6.15
	Peptide Information
	Calc. Mass	Obsrv. Mass	± da	± ppm	Start	End	Sequence			Ion	C. I. %	Modification		Result Type
					Seq.	Seq.				Score
	985.543	985.554	0.0119	12	45	52	QVVDQQLR							Mascot
	1139.59	1139.58	-0.008	-7	195	204	QQPGQGQQLR							Mascot
	1457.74	1457.75	0.0137	9	792	804	AQQLAAQLPAMCR					Carbamidomethyl (C)[12]		Mascot
	1473.73	1473.72	-0.0112	-8	792	804	AQQLAAQLPAMCR					Carbamidomethyl (C)[12], Oxidation (M)[11]		Mascot
	1483.7	1483.71	0.0107	7	205	218	QGQQGQQSGQGQPR							Mascot
	1624.77	1624.78	0.0063	4	53	68	DVSPECQPVGGGPVAR			59	99.994	Carbamidomethyl (C)[6]		Mascot
	1624.77	1624.78	0.0063	4	53	68	DVSPECQPVGGGPVAR					Carbamidomethyl (C)[6]		Mascot
	1669.76	1669.75	-0.0103	-6	357	371	QQDQQSGQGQQPGQR							Mascot
	1903.89	1903.9	0.0031	2	390	405	YYPTSPQQPGQEQQPR			59	99.994			Mascot
	1903.89	1903.9	0.0031	2	390	405	YYPTSPQQPGQEQQPR							Mascot
	1991.96	1991.95	-0.0088	-4	372	389	QPGYYSTSPQQLGQGQPR			53	99.977			Mascot
	1991.96	1991.95	-0.0088	-4	372	389	QPGYYSTSPQQLGQGQPR							Mascot
	2565.21	2565.19	-0.0275	-11	245	269	GQQGQQSGQGQQLGQGQQGQQPGQK							Mascot
	2945.41	2945.38	-0.0357	-12	219	244	YYPTSSQQPGQLQQLAQGQQGQQPER							Mascot
Spot	Protein Name					Accession No.		Protein MW	Protein	Protein	Protein	Total Ion	Total Ion		Pep.	MS Ion	Intensity	Best Ion	Best Ion
									PI	Score	Score	Score	C. I. %		Count	Intensity	Matched	Score	C. I. %
											C. I. %
283	HMW glutenin subunit [Triticum aestivum]					gi|45533903		20803.3	5.15	72	99.954	49	99.924		4	31527.2	26.714	28	91.343
	Protein Group
	HMW glutenin subunit [Triticum aestivum]					gi|45533901		20813.4	5.15
	HMW glutenin subunit [Triticum aestivum]					gi|45533897		20803.3	5.15
	HMW glutenin subunit [Triticum aestivum]					gi|45533895		20813.4	5.15
	HMW glutenin subunit [Triticum aestivum]					gi|45533893		20730.3	5.15
	HMW glutenin subunit [Triticum aestivum]					gi|45533905		20730.3	5.15
	Peptide Information
	Calc. Mass	Obsrv. Mass	± da	± ppm	Start	End	Sequence			Ion	C. I. %	Modification		Result Type
					Seq.	Seq.				Score
	1044.53	1044.55	0.0154	15	34	41	ELQELQER			21	49.836			Mascot
	1044.53	1044.55	0.0154	15	34	41	ELQELQER							Mascot
	1376.64	1376.66	0.0149	11	45	55	ACQQVMDQQLR			28	91.343	Carbamidomethyl (C)[2]		Mascot
	1376.64	1376.66	0.0149	11	45	55	ACQQVMDQQLR					Carbamidomethyl (C)[2]		Mascot
	1392.64	1392.63	-0.0021	-2	45	55	ACQQVMDQQLR					Carbamidomethyl (C)[2], Oxidation (M)[6]		Mascot
	1990.96	1990.96	-0.0009	0	83	100	GGSFYPGETTPPQQLQQR							Mascot
	2972.52	2972.46	-0.0567	-19	56	82	DISPECHPVVVSPVAGQYEQQIVVPPK					Carbamidomethyl (C)[6]		Mascot
Spot	Protein Name					Accession No.		Protein MW	Protein	Protein	Protein	Total Ion	Total Ion		Pep.	MS Ion	Intensity	Best Ion	Best Ion
									PI	Score	Score	Score	C. I. %		Count	Intensity	Matched	Score	C. I. %
											C. I. %
286	High-molecular-weight glutenin subunit [Triticum aestivum]					gi|33414316		12463.3	6.18	72	99.957	52	99.963		3
	Peptide Information
	Calc. Mass	Obsrv. Mass	± da	± ppm	Start	End	Sequence			Ion	C. I. %	Modification		Result Type
					Seq.	Seq.				Score
	1342.64	1342.6	-0.0375	-28	103	114	RYYPGVTSSQQG							Mascot
	1342.64	1342.6	-0.0375	-28	103	114	RYYPGVTSSQQG							Mascot
	1698.86	1698.85	-0.0124	-7	48	63	DVSPGCRPITVSPGTR					Carbamidomethyl (C)[6]		Mascot
	1698.86	1698.85	-0.0124	-7	48	63	DVSPGCRPITVSPGTR					Carbamidomethyl (C)[6]		Mascot
	1715.84	1715.84	-0.0016	-1	34	47	ELEACQQVVDQQLR			52	99.963	Carbamidomethyl (C)[5]		Mascot
	1715.84	1715.84	-0.0016	-1	34	47	ELEACQQVVDQQLR					Carbamidomethyl (C)[5]		Mascot
Spot	Protein Name					Accession No.		Protein MW	Protein	Protein	Protein	Total Ion	Total Ion		Pep.	MS Ion	Intensity	Best Ion	Best Ion
									PI	Score	Score	Score	C. I. %		Count	Intensity	Matched	Score	C. I. %
											C. I. %
294	Glutenin high molecular weight subunit [Triticum aestivum]					gi|24474920		21573.7	9.01	91	100	55	99.987		7	56772.9	14.048	34	98.466
	Peptide Information
	Calc. Mass	Obsrv. Mass	± da	± ppm	Start	End	Sequence			Ion	C. I. %	Modification		Result Type
					Seq.	Seq.				Score
	916.521	916.553	0.0317	35	78	86	SVAVSQVAR			11	0			Mascot
	916.521	916.553	0.0317	35	78	86	SVAVSQVAR							Mascot
	1113.6	1113.63	0.0288	26	45	54	QVVDQQLAGR			34	98.466			Mascot
	1113.6	1113.63	0.0288	26	45	54	QVVDQQLAGR							Mascot
	1184.56	1184.63	0.071	60	187	196	QGYYPTSLQQ							Mascot
	1188.63	1188.65	0.0199	17	87	96	QYEQTVVPPK							Mascot
	1204.61	1204.64	0.0231	19	55	64	LPWSTGLQMR					Oxidation (M)[9]		Mascot
	1204.61	1204.64	0.0231	19	55	64	LPWSTGLQMR					Oxidation (M)[9]		Mascot
	1232.65	1232.64	-0.0169	-14	76	86	CRSVAVSQVAR					Carbamidomethyl (C)[1]		Mascot
	1321.61	1321.64	0.0313	24	34	44	ELQESSLEACR			9	0	Carbamidomethyl (C)[10]		Mascot
	1321.61	1321.64	0.0313	24	34	44	ELQESSLEACR					Carbamidomethyl (C)[10]		Mascot
Spot	Protein Name					Accession No.		Protein MW	Protein	Protein	Protein	Total Ion	Total Ion		Pep.	MS Ion	Intensity	Best Ion	Best Ion
									PI	Score	Score	Score	C. I. %		Count	Intensity	Matched	Score	C. I. %
											C. I. %
295	Globulin 3 [Triticum aestivum]					gi|215398470		66309.6	7.78	55	97.81	26	91.09		12	83878.1	19.297	26	91.09
	Peptide Information
	Calc. Mass	Obsrv. Mass	± da	± ppm	Start	End	Sequence			Ion	C. I. %	Modification		Result Type
					Seq.	Seq.				Score
	906.468	906.5	0.0326	36	535	541	EVQEVFR							Mascot
	991.547	991.579	0.0319	32	132	139	RPYVFGPR							Mascot
	1106.55	1106.56	0.0112	10	573	582	GDEAVEAFLR							Mascot
	1189.63	1189.66	0.0292	25	154	163	ALRPFDEVSR							Mascot
	1189.63	1189.66	0.0292	25	154	163	ALRPFDEVSR							Mascot
	1280.65	1280.68	0.0342	27	364	374	SFHALAQHDVR							Mascot
	1340.78	1340.72	-0.0613	-46	508	519	VWLAGRNNVIAK							Mascot
	1360.72	1360.74	0.0154	11	339	349	DTFNLLEQRPK							Mascot
	1360.72	1360.74	0.0154	11	339	349	DTFNLLEQRPK							Mascot
	1699.94	1699.87	-0.0683	-40	257	271	FQYFSAKPLLASLSK							Mascot
	1787.97	1787.85	-0.1159	-65	167	181	GIRNYRVAIMEVNPR							Mascot
	1822.88	1822.93	0.0519	28	489	504	GSSNLQVVCFEINAER					Carbamidomethyl (C)[9]		Mascot
	1906.02	1906.06	0.0421	22	470	488	GSAFVVPPGHPVVEIASSR			26	91.09			Mascot
	1906.02	1906.06	0.0421	22	470	488	GSAFVVPPGHPVVEIASSR							Mascot
	2384.06	2384	-0.0632	-27	66	85	DDQQQHGRHEQEEQGRGHGR							Mascot
Spot	Protein Name					Accession No.		Protein MW	Protein	Protein	Protein	Total Ion	Total Ion		Pep.	MS Ion	Intensity	Best Ion	Best Ion
									PI	Score	Score	Score	C. I. %		Count	Intensity	Matched	Score	C. I. %
											C. I. %
301	RecName: Full=Beta-amylase; AltName: Full=1,4-alpha-D-glucan maltohydrolase					gi|3334120		56575.1	5.24	145	100	130	100		7	686206	17.3	101	100
	Protein Group
	Beta-amylase [Triticum aestivum]					gi|1771782		56575.1	5.2399
	Peptide Information
	Calc. Mass	Obsrv. Mass	± da	± ppm	Start	End	Sequence			Ion	C. I. %	Modification		Result Type
					Seq.	Seq.				Score
	1016.56	1016.57	0.0174	17	411	418	LFGFTYLR			30	95.936			Mascot
	1016.56	1016.57	0.0174	17	411	418	LFGFTYLR							Mascot
	1591.66	1591.73	0.0688	43	333	345	HHASMNFTCAEMR					Carbamidomethyl (C)[9]		Mascot
	1593.9	1593.76	-0.1375	-86	268	281	LIKHGDKILDEANK							Mascot
	1607.65	1607.73	0.0818	51	333	345	HHASMNFTCAEMR					Carbamidomethyl (C)[9], Oxidation (M)[5]		Mascot
	1669.73	1669.79	0.0547	33	147	160	TAVQMYADYMASFR					Oxidation (M)[5]		Mascot
	1685.73	1685.77	0.0391	23	147	160	TAVQMYADYMASFR					Oxidation (M)[5,10]		Mascot
	1769.92	1769.93	0.0111	6	355	370	SAPEELVQQVLSAGWR							Mascot
	2087.06	2087.08	0.0212	10	129	146	NIEYLTLGVDDQPLFHGR			101	100			Mascot
	2087.06	2087.08	0.0212	10	129	146	NIEYLTLGVDDQPLFHGR							Mascot
	2092.93	2093.07	0.1406	67	329	345	MLTRHHASMNFTCAEMR					Carbamidomethyl (C)[13]		Mascot
Spot	Protein Name					Accession No.		Protein MW	Protein	Protein	Protein	Total Ion	Total Ion		Pep.	MS Ion	Intensity	Best Ion	Best Ion
									PI	Score	Score	Score	C. I. %		Count	Intensity	Matched	Score	C. I. %
											C. I. %
305	Unnamed protein product [Triticum aestivum]					gi|219734387		49137.8	9.2	92	100	63	99.999		10	96321.7	23.289	46	99.931
	Protein Group
	RecName: Full=Elongation factor 1-alpha; Short=EF-1-alpha					gi|399414		49137.8	9.1999
	Translation elongation factor 1 alpha-subunit [Triticum aestivum]					gi|170776		49137.8	9.1999
	Unnamed protein product [Triticum aestivum]					gi|219765726		49137.8	9.1999
	Peptide Information
	Calc. Mass	Obsrv. Mass	± da	± ppm	Start	End	Sequence			Ion	C. I. %	Modification		Result Type
					Seq.	Seq.				Score
	975.551	975.57	0.0191	20	236	243	LPLQDVYK							Mascot
	1025.61	1025.64	0.027	26	244	254	IGGIGTVPVGR							Mascot
	1191.67	1191.68	0.0022	2	360	369	FAELVTKIDR							Mascot
	1298.75	1298.77	0.0258	20	135	146	EHALLAFTLGVK							Mascot
	1451.67	1451.72	0.0427	29	85	96	YYCTVIDAPGHR			46	99.931	Carbamidomethyl (C)[3]		Mascot
	1451.67	1451.72	0.0427	29	85	96	YYCTVIDAPGHR					Carbamidomethyl (C)[3]		Mascot
	1588.88	1588.91	0.0336	21	6	20	THINIVVIGHVDSGK							Mascot
	1806.01	1806.04	0.037	20	412	427	FAVRDMRQTVAVGVIK					Oxidation (M)[6]		Mascot
	2248.19	2248.22	0.0378	17	392	411	MIPTKPMVVETFATYPPLGR							Mascot
	2264.18	2264.25	0.0696	31	392	411	MIPTKPMVVETFATYPPLGR					Oxidation (M)[1]		Mascot
	2280.18	2280.2	0.0188	8	392	411	MIPTKPMVVETFATYPPLGR			10	0	Oxidation (M)[1,7]		Mascot
	2280.18	2280.2	0.0188	8	392	411	MIPTKPMVVETFATYPPLGR					Oxidation (M)[1,7]		Mascot
	2460.34	2460.38	0.0352	14	255	278	VETGVIKPGMVVTFGPTGLTTEVK							Mascot
	2476.34	2476.36	0.0217	9	255	278	VETGVIKPGMVVTFGPTGLTTEVK			7	0	Oxidation (M)[10]		Mascot
	2476.34	2476.36	0.0217	9	255	278	VETGVIKPGMVVTFGPTGLTTEVK					Oxidation (M)[10]		Mascot
	2973.42	2973.42	0.0039	1	101	129	NMITGTSQADCAVLIIDSTTGGFEAGISK					Carbamidomethyl (C)[11], Oxidation (M)[2]		Mascot
Spot	Protein Name					Accession No.		Protein MW	Protein	Protein	Protein	Total Ion	Total Ion		Pep.	MS Ion	Intensity	Best Ion	Best Ion
									PI	Score	Score	Score	C. I. %		Count	Intensity	Matched	Score	C. I. %
											C. I. %
307	Triticin precursor [Triticum aestivum]					gi|7548844		56918.4	9.37	283	100	258	100		6	71014	55.641	84	100
	Peptide Information
	Calc. Mass	Obsrv. Mass	± da	± ppm	Start	End	Sequence			Ion	C. I. %	Modification		Result Type
					Seq.	Seq.				Score
	1116.55	1116.58	0.0328	29	202	210	EFLFAGNYR			38	99.009			Mascot
	1116.55	1116.58	0.0328	29	202	210	EFLFAGNYR							Mascot
	1263.72	1263.76	0.0349	28	259	268	FLKPVFTQQR			26	82.218			Mascot
	1263.72	1263.76	0.0349	28	259	268	FLKPVFTQQR							Mascot
	1381.7	1381.74	0.0355	26	200	210	HKEFLFAGNYR			37	98.697			Mascot
	1381.7	1381.74	0.0355	26	200	210	HKEFLFAGNYR							Mascot
	1692.85	1692.77	-0.0787	-46	44	57	ECTFNRLQASTPLR					Carbamidomethyl (C)[2]		Mascot
	1908.92	1908.96	0.0381	20	211	227	SSQLHSSQNIFSGFDVR			84	100			Mascot
	1908.92	1908.96	0.0381	20	211	227	SSQLHSSQNIFSGFDVR							Mascot
	2062.9	2062.94	0.0391	19	61	77	SQAGLTEYFDEENEQFR			73	100			Mascot
	2062.9	2062.94	0.0391	19	61	77	SQAGLTEYFDEENEQFR							Mascot
Spot	Protein Name					Accession No.		Protein MW	Protein	Protein	Protein	Total Ion	Total Ion		Pep.	MS Ion	Intensity	Best Ion	Best Ion
									PI	Score	Score	Score	C. I. %		Count	Intensity	Matched	Score	C. I. %
											C. I. %
314	Globulin 3 [Triticum aestivum]					gi|215398470		66309.6	7.78	124	100	95	100		7	54546	81.883	46	99.794
	Peptide Information
	Calc. Mass	Obsrv. Mass	± da	± ppm	Start	End	Sequence			Ion	C. I. %	Modification		Result Type
					Seq.	Seq.				Score
	991.547	991.576	0.0286	29	132	139	RPYVFGPR			8	0			Mascot
	991.547	991.576	0.0286	29	132	139	RPYVFGPR							Mascot
	1044.55	1044.57	0.023	22	173	181	VAIMEVNPR					Oxidation (M)[4]		Mascot
	1044.55	1044.57	0.023	22	173	181	VAIMEVNPR					Oxidation (M)[4]		Mascot
	1189.63	1189.66	0.0325	27	154	163	ALRPFDEVSR			6	0			Mascot
	1189.63	1189.66	0.0325	27	154	163	ALRPFDEVSR							Mascot
	1280.65	1280.69	0.0368	29	364	374	SFHALAQHDVR			46	99.794			Mascot
	1280.65	1280.69	0.0368	29	364	374	SFHALAQHDVR							Mascot
	1360.72	1360.76	0.0357	26	339	349	DTFNLLEQRPK			12	0			Mascot
	1360.72	1360.76	0.0357	26	339	349	DTFNLLEQRPK							Mascot
	1906.02	1905.95	-0.0683	-36	470	488	GSAFVVPPGHPVVEIASSR							Mascot
	2138.07	2138.08	0.0178	8	219	239	QGDVIVAPAGSIMHLANTDGR			23	57.332	Oxidation (M)[13]		Mascot
	2138.07	2138.08	0.0178	8	219	239	QGDVIVAPAGSIMHLANTDGR					Oxidation (M)[13]		Mascot
Spot	Protein Name					Accession No.		Protein MW	Protein	Protein	Protein	Total Ion	Total Ion		Pep.	MS Ion	Intensity	Best Ion	Best Ion
									PI	Score	Score	Score	C. I. %		Count	Intensity	Matched	Score	C. I. %
											C. I. %
315	Globulin 3B [Triticum aestivum]					gi|215398472		56896.8	7.36	116	100	92	100		6	35977.1	78.768	47	99.851
	Peptide Information
	Calc. Mass	Obsrv. Mass	± da	± ppm	Start	End	Sequence			Ion	C. I. %	Modification		Result Type
					Seq.	Seq.				Score
	991.547	991.583	0.0362	37	125	132	RPYVFGPR			9	0			Mascot
	991.547	991.583	0.0362	37	125	132	RPYVFGPR							Mascot
	1028.56	1028.6	0.041	40	166	174	VAIMEVNPR							Mascot
	1044.55	1044.58	0.0293	28	166	174	VAIMEVNPR					Oxidation (M)[4]		Mascot
	1044.55	1044.58	0.0293	28	166	174	VAIMEVNPR					Oxidation (M)[4]		Mascot
	1189.63	1189.67	0.0387	33	147	156	ALRPFDEVSR			9	0			Mascot
	1189.63	1189.67	0.0387	33	147	156	ALRPFDEVSR							Mascot
	1280.65	1280.7	0.0546	43	322	332	SFHALAQHDVR			47	99.851			Mascot
	1280.65	1280.7	0.0546	43	322	332	SFHALAQHDVR							Mascot
	1901.9	1901.96	0.0562	30	276	292	EASEGGQGHHWPLPPFR			29	89.196			Mascot
	1901.99	1901.96	-0.0298	-16	391	407	YARCPPPLSVVEIASSR					Carbamidomethyl (C)[4]		Mascot
Spot	Protein Name					Accession No.		Protein MW	Protein	Protein	Protein	Total Ion	Total Ion		Pep.	MS Ion	Intensity	Best Ion	Best Ion
									PI	Score	Score	Score	C. I. %		Count	Intensity	Matched	Score	C. I. %
											C. I. %
319	19 kDa globulin [Triticum aestivum]					gi|32400820		26128.4	7.66	70	99.922	42	99.804		7	116353	8.811	23	83.754
	Peptide Information
	Calc. Mass	Obsrv. Mass	± da	± ppm	Start	End	Sequence			Ion	C. I. %	Modification		Result Type
					Seq.	Seq.				Score
	986.545	986.586	0.0406	41	51	58	EKPLLACR					Carbamidomethyl (C)[7]		Mascot
	1185.66	1185.69	0.0339	29	59	68	QILEQQLTGR							Mascot
	1364.67	1364.73	0.055	40	99	110	ECRCAALRGMVR							Mascot
	1380.67	1380.73	0.0604	44	99	110	ECRCAALRGMVR					Oxidation (M)[10]		Mascot
	1427.78	1427.78	0.0002	0	47	58	GEVREKPLLACR					Carbamidomethyl (C)[11]		Mascot
	1478.71	1478.75	0.0353	24	99	110	ECRCAALRGMVR					Carbamidomethyl (C)[2,4]		Mascot
	1494.65	1494.7	0.0502	34	111	123	DYEQSMPPLGEGR			23	83.754	Oxidation (M)[6]		Mascot
	1494.71	1494.7	-0.0054	-4	99	110	ECRCAALRGMVR					Carbamidomethyl (C)[2,4], Oxidation (M)[10]		Mascot
	1849.76	1849.87	0.1034	56	131	146	QQEQGCSGESTEPEQR					Carbamidomethyl (C)[6]		Mascot
	1960.91	1960.98	0.0712	36	194	212	QQGEGFSGEGAQQKPXAGR			20	68.104			Mascot
Spot	Protein Name					Accession No.		Protein MW	Protein	Protein	Protein	Total Ion	Total Ion		Pep.	MS Ion	Intensity	Best Ion	Best Ion
									PI	Score	Score	Score	C. I. %		Count	Intensity	Matched	Score	C. I. %
											C. I. %
323	Globulin 3 [Triticum aestivum]					gi|215398470		66309.6	7.78	224	100	197	100		8	68754.7	46.562	63	99.997
	Peptide Information
	Calc. Mass	Obsrv. Mass	± da	± ppm	Start	End	Sequence			Ion	C. I. %	Modification		Result Type
					Seq.	Seq.				Score
	906.468	906.49	0.0218	24	535	541	EVQEVFR			21	60.815			Mascot
	906.468	906.49	0.0218	24	535	541	EVQEVFR							Mascot
	1360.72	1360.71	-0.0078	-6	339	349	DTFNLLEQRPK							Mascot
	1360.72	1360.71	-0.0078	-6	339	349	DTFNLLEQRPK							Mascot
	1565.63	1565.66	0.0257	16	446	459	GSGSESEEEQDQQR							Mascot
	1822.88	1822.9	0.0271	15	489	504	GSSNLQVVCFEINAER			62	99.996	Carbamidomethyl (C)[9]		Mascot
	1822.88	1822.9	0.0271	15	489	504	GSSNLQVVCFEINAER					Carbamidomethyl (C)[9]		Mascot
	1906.02	1906.04	0.0268	14	470	488	GSAFVVPPGHPVVEIASSR			63	99.997			Mascot
	1906.02	1906.04	0.0268	14	470	488	GSAFVVPPGHPVVEIASSR							Mascot
	2119.12	2118.96	-0.1624	-77	397	416	LAVVLEGEGEVEIVCPHLGR							Mascot
	2226.96	2227.04	0.0762	34	544	562	DQQDEGFVAGPEQQQEHER							Mascot
	2426.1	2426.11	0.0166	7	542	562	AKDQQDEGFVAGPEQQQEHER			51	99.956			Mascot
	2426.1	2426.11	0.0166	7	542	562	AKDQQDEGFVAGPEQQQEHER							Mascot
Spot	Protein Name					Accession No.		Protein MW	Protein	Protein	Protein	Total Ion	Total Ion		Pep.	MS Ion	Intensity	Best Ion	Best Ion
									PI	Score	Score	Score	C. I. %		Count	Intensity	Matched	Score	C. I. %
											C. I. %
327	Avenin-like protein [Triticum aestivum]					gi|145321072		32674	8.29	71	99.944	64	99.996		1
	Protein Group
	Avenin-like protein [Triticum aestivum]					gi|145321070		32358.9	7.8299
	Avenin-like protein [Triticum aestivum]					gi|156630230		32737	8.2799
	Putative avenin-like b precursor [Triticum aestivum]					gi|89143122		32704.8	8.0799
	Peptide Information
	Calc. Mass	Obsrv. Mass	± da	± ppm	Start	End	Sequence			Ion	C. I. %	Modification		Result Type
					Seq.	Seq.				Score
	1245.66	1245.66	0.0014	1	202	211	QLSQIPEQFR			64	99.996			Mascot
	1245.66	1245.66	0.0014	1	202	211	QLSQIPEQFR							Mascot
Spot	Protein Name					Accession No.		Protein MW	Protein	Protein	Protein	Total Ion	Total Ion		Pep.	MS Ion	Intensity	Best Ion	Best Ion
									PI	Score	Score	Score	C. I. %		Count	Intensity	Matched	Score	C. I. %
											C. I. %
328	Beta amylase [Triticum aestivum]					gi|32400764		30871.8	8.6	140	100	103	100		8	187528	28.46	54	99.982
	Peptide Information
	Calc. Mass	Obsrv. Mass	± da	± ppm	Start	End	Sequence			Ion	C. I. %	Modification		Result Type
					Seq.	Seq.				Score
	947.506	947.506	0.0006	1	137	144	DGYRPIAR			24	81.765			Mascot
	947.506	947.506	0.0006	1	137	144	DGYRPIAR							Mascot
	1189.62	1189.62	-0.0003	0	110	118	ISGIHWWYK							Mascot
	1326.67	1326.69	0.0216	16	200	210	YDPTAYNTILR			28	92.971			Mascot
	1326.67	1326.69	0.0216	16	200	210	YDPTAYNTILR							Mascot
	1474.68	1474.69	0.0142	10	187	199	EGLNMACENALPR					Carbamidomethyl (C)[7]		Mascot
	1475.83	1475.71	-0.1188	-80	137	148	DGYRPIARMLKR							Mascot
	1490.67	1490.68	0.004	3	187	199	EGLNMACENALPR					Carbamidomethyl (C)[7], Oxidation (M)[5]		Mascot
	1646.78	1646.8	0.0211	13	61	74	FFVDNGTYLTEQGR			54	99.982			Mascot
	1646.78	1646.8	0.0211	13	61	74	FFVDNGTYLTEQGR							Mascot
	1668.8	1668.82	0.0274	16	33	47	AAAAMVGHPEWEFPR							Mascot
	1684.79	1684.8	0.014	8	33	47	AAAAMVGHPEWEFPR					Oxidation (M)[5]		Mascot
	1842.04	1841.97	-0.0705	-38	104	118	VQLAIKISGIHWWYK							Mascot
Spot	Protein Name					Accession No.		Protein MW	Protein	Protein	Protein	Total Ion	Total Ion		Pep.	MS Ion	Intensity	Best Ion	Best Ion
									PI	Score	Score	Score	C. I. %		Count	Intensity	Matched	Score	C. I. %
											C. I. %
332	Cold shock domain protein 3 [Triticum aestivum]					gi|42391858		21530.4	5.73	54	97.244	20	10.633		2	607.49	100	20	10.633
	Peptide Information
	Calc. Mass	Obsrv. Mass	± da	± ppm	Start	End	Sequence			Ion	C. I. %	Modification		Result Type
					Seq.	Seq.				Score
	2027.8	2027.8	-0.0008	0	150	174	DCPQGGGGGGGYGGGGYGGGGGGGR					Carbamidomethyl (C)[2]		Mascot
	2093.96	2093.95	-0.0091	-4	44	62	SLNENDAVEFEIITGDDGR			20	10.633			Mascot
	2093.96	2093.95	-0.0091	-4	44	62	SLNENDAVEFEIITGDDGR							Mascot
Spot	Protein Name					Accession No.		Protein MW	Protein	Protein	Protein	Total Ion	Total Ion		Pep.	MS Ion	Intensity	Best Ion	Best Ion
									PI	Score	Score	Score	C. I. %		Count	Intensity	Matched	Score	C. I. %
											C. I. %
339	S-type low molecular weight glutenin L4-292 [Triticum aestivum]					gi|47607142		28920.5	8.52	86	99.998	72	100		1	2095.62	69.597	72	100
	Peptide Information
	Calc. Mass	Obsrv. Mass	± da	± ppm	Start	End	Sequence			Ion	C. I. %	Modification		Result Type
					Seq.	Seq.				Score
	1788	1788.01	0.0036	2	150	164	AIIYSIVLQEQQQVR			72	100			Mascot
	1788	1788.01	0.0036	2	150	164	AIIYSIVLQEQQQVR							Mascot
Spot	Protein Name					Accession No.		Protein MW	Protein	Protein	Protein	Total Ion	Total Ion		Pep.	MS Ion	Intensity	Best Ion	Best Ion
									PI	Score	Score	Score	C. I. %		Count	Intensity	Matched	Score	C. I. %
											C. I. %
343	Globulin 3 [Triticum aestivum]					gi|215398470		66309.6	7.78	54	96.978	17	0		3	822.05	100	17	0
	Peptide Information
	Calc. Mass	Obsrv. Mass	± da	± ppm	Start	End	Sequence			Ion	C. I. %	Modification		Result Type
					Seq.	Seq.				Score
	1189.63	1189.62	-0.0135	-11	154	163	ALRPFDEVSR			17	0			Mascot
	1189.63	1189.62	-0.0135	-11	154	163	ALRPFDEVSR							Mascot
	1360.72	1360.7	-0.026	-19	339	349	DTFNLLEQRPK							Mascot
	2176.14	2176.13	-0.0161	-7	397	416	LAVVLEGEGEVEIVCPHLGR					Carbamidomethyl (C)[15]		Mascot
