# Supplementary material for: Proteomic Analysis Reveals Key Proteins and Phosphoproteins upon Seed Germination of Wheat (Triticum aestivum L.)
Source: Front Plant Sci. 2015 Nov 18;6:1017. doi: 10.3389/fpls.2015.01017 (PMC4649031; doi:10.3389/fpls.2015.01017)
Supplement: Supplementary file 6 [file Table6.XLS]

## Sheet: MSMS
Supplemental Table S6. Peptide information of phosphorylated proteins identified by MALDI-TOF/TOF MS
Spot	Protein Name					Accession No.		Protein MW	Protein	Protein	Protein	Total Ion	Total Ion		Pep.	MS Ion	Intensity	Best Ion	Best Ion
									PI	Score	Score	Score	C. I. %		Count	Intensity	Matched	Score	C. I. %
											C. I. %
5	Globulin 3 [Triticum aestivum]					gi|215398470		66309.6	7.78	177	100	150	100		3	3023.78	83.611	79	100
	Peptide Information
	Calc. Mass	Obsrv. Mass	± da	± ppm	Start	End	Sequence			Ion	C. I. %	Modification		Result Type
					Seq.	Seq.				Score
	906.468	906.425	-0.0427	-47	535	541	EVQEVFR			27	72.127			Mascot
	906.468	906.425	-0.0427	-47	535	541	EVQEVFR							Mascot
	1822.88	1822.79	-0.0816	-45	489	504	GSSNLQVVCFEINAER			79	100	Carbamidomethyl (C)[9]		Mascot
	1822.88	1822.79	-0.0816	-45	489	504	GSSNLQVVCFEINAER					Carbamidomethyl (C)[9]		Mascot
	1906.02	1905.92	-0.1004	-53	470	488	GSAFVVPPGHPVVEIASSR			44	99.448			Mascot
	1906.02	1905.92	-0.1004	-53	470	488	GSAFVVPPGHPVVEIASSR							Mascot
Spot	Protein Name					Accession No.		Protein MW	Protein	Protein	Protein	Total Ion	Total Ion		Pep.	MS Ion	Intensity	Best Ion	Best Ion
									PI	Score	Score	Score	C. I. %		Count	Intensity	Matched	Score	C. I. %
											C. I. %
6	Sucrose synthase type I [Triticum aestivum]					gi|3393067		92464	5.83	122	100	83	100		5	5112.55	78.933	42	99.049
	Peptide Information
	Calc. Mass	Obsrv. Mass	± da	± ppm	Start	End	Sequence			Ion	C. I. %	Modification		Result Type
					Seq.	Seq.				Score
	1123.58	1123.52	-0.0609	-54	61	69	YAPFEDILR			35	95.354			Mascot
	1123.58	1123.52	-0.0609	-54	61	69	YAPFEDILR							Mascot
	1387.7	1387.63	-0.0732	-53	335	347	LLPDAVGTTCGQR			5	0	Carbamidomethyl (C)[10]		Mascot
	1387.7	1387.63	-0.0732	-53	335	347	LLPDAVGTTCGQR					Carbamidomethyl (C)[10]		Mascot
	1960.03	1959.92	-0.105	-54	15	32	LGATFSSHPNELIALFSR			3	0			Mascot
	1960.03	1959.92	-0.105	-54	15	32	LGATFSSHPNELIALFSR							Mascot
	2211.07	2210.96	-0.1167	-53	486	504	DSVGQYESHIAFTLPDLYR			1	0			Mascot
	2211.07	2210.96	-0.1167	-53	486	504	DSVGQYESHIAFTLPDLYR							Mascot
	2448.17	2448.04	-0.1321	-54	207	227	KAEEYLVSIPEDTPSSEFNHR			42	99.049			Mascot
	2448.17	2448.04	-0.1321	-54	207	227	KAEEYLVSIPEDTPSSEFNHR							Mascot
Spot	Protein Name					Accession No.		Protein MW	Protein	Protein	Protein	Total Ion	Total Ion		Pep.	MS Ion	Intensity	Best Ion	Best Ion
									PI	Score	Score	Score	C. I. %		Count	Intensity	Matched	Score	C. I. %
											C. I. %
9	Globulin 3 [Triticum aestivum]					gi|215398470		66309.6	7.78	144	100	118	100		4	16975	61.659	48	99.814
	Peptide Information
	Calc. Mass	Obsrv. Mass	± da	± ppm	Start	End	Sequence			Ion	C. I. %	Modification		Result Type
					Seq.	Seq.				Score
	906.468	906.438	-0.0301	-33	535	541	EVQEVFR			34	95.434			Mascot
	906.468	906.438	-0.0301	-33	535	541	EVQEVFR							Mascot
	1360.72	1360.64	-0.0825	-61	339	349	DTFNLLEQRPK							Mascot
	1822.88	1822.79	-0.0858	-47	489	504	GSSNLQVVCFEINAER			36	97.354	Carbamidomethyl (C)[9]		Mascot
	1822.88	1822.79	-0.0858	-47	489	504	GSSNLQVVCFEINAER					Carbamidomethyl (C)[9]		Mascot
	1906.02	1905.93	-0.091	-48	470	488	GSAFVVPPGHPVVEIASSR			48	99.814			Mascot
	1906.02	1905.93	-0.091	-48	470	488	GSAFVVPPGHPVVEIASSR							Mascot
Spot	Protein Name					Accession No.		Protein MW	Protein	Protein	Protein	Total Ion	Total Ion		Pep.	MS Ion	Intensity	Best Ion	Best Ion
									PI	Score	Score	Score	C. I. %		Count	Intensity	Matched	Score	C. I. %
											C. I. %
26	Globulin 3 [Triticum aestivum]					gi|215398470		66309.6	7.78	122	100	86	100		5	2752.65	46.067	45	99.705
	Peptide Information
	Calc. Mass	Obsrv. Mass	± da	± ppm	Start	End	Sequence			Ion	C. I. %	Modification		Result Type
					Seq.	Seq.				Score
	906.468	906.406	-0.0619	-68	535	541	EVQEVFR							Mascot
	1280.65	1280.55	-0.0976	-76	364	374	SFHALAQHDVR			45	99.705			Mascot
	1280.65	1280.55	-0.0976	-76	364	374	SFHALAQHDVR							Mascot
	1360.72	1360.61	-0.113	-83	339	349	DTFNLLEQRPK			24	63.251			Mascot
	1360.72	1360.61	-0.113	-83	339	349	DTFNLLEQRPK							Mascot
	1822.88	1822.74	-0.1368	-75	489	504	GSSNLQVVCFEINAER					Carbamidomethyl (C)[9]		Mascot
	1906.02	1905.89	-0.1239	-65	470	488	GSAFVVPPGHPVVEIASSR			18	0			Mascot
	1906.02	1905.89	-0.1239	-65	470	488	GSAFVVPPGHPVVEIASSR							Mascot
Spot	Protein Name					Accession No.		Protein MW	Protein	Protein	Protein	Total Ion	Total Ion		Pep.	MS Ion	Intensity	Best Ion	Best Ion
									PI	Score	Score	Score	C. I. %		Count	Intensity	Matched	Score	C. I. %
											C. I. %
39	RecName: Full=Serpin-Z2B; AltName: Full=TriaeZ2b;					gi|75279909		42954.4	5.18	116	100	92	100		3	12857.5	86.441	73	100
	AltName: Full=WSZ2b; AltName: Full=WZS3
	Protein Group
	Serpin [Triticum aestivum]					gi|1885346		42954.4	5.1799
	Peptide Information
	Calc. Mass	Obsrv. Mass	± da	± ppm	Start	End	Sequence			Ion	C. I. %	Modification		Result Type
					Seq.	Seq.				Score
	1192.54	1192.5	-0.0375	-31	182	191	GAWTDQFDPR			20	0			Mascot
	1192.54	1192.5	-0.0375	-31	182	191	GAWTDQFDPR							Mascot
	1665.86	1665.8	-0.0631	-38	261	274	LSAEPEFLEQHIPR			73	100			Mascot
	1665.86	1665.8	-0.0631	-38	261	274	LSAEPEFLEQHIPR							Mascot
	2083.11	2083.01	-0.1001	-48	379	398	EDTSGVVLFIGHVVNPLLSS							Mascot
Spot	Protein Name					Accession No.		Protein MW	Protein	Protein	Protein	Total Ion	Total Ion		Pep.	MS Ion	Intensity	Best Ion	Best Ion
									PI	Score	Score	Score	C. I. %		Count	Intensity	Matched	Score	C. I. %
											C. I. %
82	Beta amylase [Triticum aestivum]					gi|32400764		30871.8	8.6	182	100	143	100		8	181917	24.521	85	100
	Peptide Information
	Calc. Mass	Obsrv. Mass	± da	± ppm	Start	End	Sequence			Ion	C. I. %	Modification		Result Type
					Seq.	Seq.				Score
	947.506	947.469	-0.0369	-39	137	144	DGYRPIAR							Mascot
	1326.67	1326.61	-0.0553	-42	200	210	YDPTAYNTILR			27	92.923			Mascot
	1326.67	1326.61	-0.0553	-42	200	210	YDPTAYNTILR							Mascot
	1474.68	1474.62	-0.0575	-39	187	199	EGLNMACENALPR					Carbamidomethyl (C)[7]		Mascot
	1475.83	1475.65	-0.1782	-121	137	148	DGYRPIARMLKR							Mascot
	1490.67	1490.61	-0.0588	-39	187	199	EGLNMACENALPR					Carbamidomethyl (C)[7], Oxidation (M)[5]		Mascot
	1592.74	1592.82	0.0813	51	149	161	HRASLNFTCAEMR					Carbamidomethyl (C)[9]		Mascot
	1646.78	1646.72	-0.0617	-37	61	74	FFVDNGTYLTEQGR			85	100			Mascot
	1646.78	1646.72	-0.0617	-37	61	74	FFVDNGTYLTEQGR							Mascot
	1668.8	1668.73	-0.0635	-38	33	47	AAAAMVGHPEWEFPR							Mascot
	1684.79	1684.72	-0.0722	-43	33	47	AAAAMVGHPEWEFPR			33	97.892	Oxidation (M)[5]		Mascot
	1684.79	1684.72	-0.0722	-43	33	47	AAAAMVGHPEWEFPR					Oxidation (M)[5]		Mascot
	1842.04	1841.88	-0.162	-88	104	118	VQLAIKISGIHWWYK							Mascot
Spot	Protein Name					Accession No.		Protein MW	Protein	Protein	Protein	Total Ion	Total Ion		Pep.	MS Ion	Intensity	Best Ion	Best Ion
									PI	Score	Score	Score	C. I. %		Count	Intensity	Matched	Score	C. I. %
											C. I. %
98	Beta-amylase [Triticum aestivum]					gi|32400764		30871.8	8.6	169	100	132	100		6	89064.7	20.621	85	100
	Peptide Information
	Calc. Mass	Obsrv. Mass	± da	± ppm	Start	End	Sequence			Ion	C. I. %	Modification		Result Type
					Seq.	Seq.				Score
	947.506	947.462	-0.0436	-46	137	144	DGYRPIAR							Mascot
	1326.67	1326.63	-0.0436	-33	200	210	YDPTAYNTILR			50	99.929			Mascot
	1326.67	1326.63	-0.0436	-33	200	210	YDPTAYNTILR							Mascot
	1490.67	1490.6	-0.0701	-47	187	199	EGLNMACENALPR					Carbamidomethyl (C)[7], Oxidation (M)[5]		Mascot
	1646.78	1646.72	-0.0617	-37	61	74	FFVDNGTYLTEQGR			85	100			Mascot
	1646.78	1646.72	-0.0617	-37	61	74	FFVDNGTYLTEQGR							Mascot
	1684.79	1684.71	-0.0781	-46	33	47	AAAAMVGHPEWEFPR					Oxidation (M)[5]		Mascot
	1842.04	1841.86	-0.1801	-98	104	118	VQLAIKISGIHWWYK							Mascot
Spot	Protein Name					Accession No.		Protein MW	Protein	Protein	Protein	Total Ion	Total Ion		Pep.	MS Ion	Intensity	Best Ion	Best Ion
									PI	Score	Score	Score	C. I. %		Count	Intensity	Matched	Score	C. I. %
											C. I. %
102	RecName: Full=Beta-amylase; AltName: Full=1,4-alpha-D-glucan maltohydrolase					gi|3334120		56575.1	5.24	58	98.797	38	98.343		4	9060.58	25.298	38	98.343
	Protein Group
	Beta-amylase [Triticum aestivum]					gi|1771782		56575.1	5.2399
	Peptide Information
	Calc. Mass	Obsrv. Mass	± da	± ppm	Start	End	Sequence			Ion	C. I. %	Modification		Result Type
					Seq.	Seq.				Score
	1016.56	1016.54	-0.0164	-16	411	418	LFGFTYLR							Mascot
	1016.56	1016.54	-0.0164	-16	411	418	LFGFTYLR							Mascot
	1433.77	1433.74	-0.0353	-25	27	38	FEKGDEIRAQLK							Mascot
	1433.77	1433.74	-0.0353	-25	27	38	FEKGDEIRAQLK							Mascot
	1954.93	1954.97	0.0411	21	111	128	DVGATDPDIFYTNRGGTR							Mascot
	2087.06	2087.02	-0.0389	-19	129	146	NIEYLTLGVDDQPLFHGR			38	98.343			Mascot
	2087.06	2087.02	-0.0389	-19	129	146	NIEYLTLGVDDQPLFHGR							Mascot
Spot	Protein Name					Accession No.		Protein MW	Protein	Protein	Protein	Total Ion	Total Ion		Pep.	MS Ion	Intensity	Best Ion	Best Ion
									PI	Score	Score	Score	C. I. %		Count	Intensity	Matched	Score	C. I. %
											C. I. %
141	Beta amylase [Triticum aestivum]					gi|32400764		30871.8	8.6	78	99.988	56	99.98		3	13055.2	11.555	56	99.98
	Peptide Information
	Calc. Mass	Obsrv. Mass	± da	± ppm	Start	End	Sequence			Ion	C. I. %	Modification		Result Type
					Seq.	Seq.				Score
	1326.67	1326.66	-0.0082	-6	200	210	YDPTAYNTILR							Mascot
	1646.78	1646.78	0.0028	2	61	74	FFVDNGTYLTEQGR			56	99.98			Mascot
	1646.78	1646.78	0.0028	2	61	74	FFVDNGTYLTEQGR							Mascot
	1684.79	1684.77	-0.0163	-10	33	47	AAAAMVGHPEWEFPR					Oxidation (M)[5]		Mascot
Spot	Protein Name					Accession No.		Protein MW	Protein	Protein	Protein	Total Ion	Total Ion		Pep.	MS Ion	Intensity	Best Ion	Best Ion
									PI	Score	Score	Score	C. I. %		Count	Intensity	Matched	Score	C. I. %
											C. I. %
232	RecName: Full=Serpin-Z2B; AltName: Full=TriaeZ2b;					gi|75279909		42954.4	5.18	71	99.94	59	99.989		1	594.86	73.778	59	99.989
	AltName: Full=WSZ2b; AltName: Full=WZS3
	Protein Group
	Serpin [Triticum aestivum]					gi|1885346		42954.4	5.1799
	Peptide Information
	Calc. Mass	Obsrv. Mass	± da	± ppm	Start	End	Sequence			Ion	C. I. %	Modification		Result Type
					Seq.	Seq.				Score
	1665.86	1665.78	-0.0814	-49	261	274	LSAEPEFLEQHIPR			59	99.989			Mascot
	1665.86	1665.78	-0.0814	-49	261	274	LSAEPEFLEQHIPR							Mascot
Spot	Protein Name					Accession No.		Protein MW	Protein	Protein	Protein	Total Ion	Total Ion		Pep.	MS Ion	Intensity	Best Ion	Best Ion
									PI	Score	Score	Score	C. I. %		Count	Intensity	Matched	Score	C. I. %
											C. I. %
240	Globulin 3 [Triticum aestivum]					gi|215398470		66309.6	7.78	117	100	71	99.999		5	6304.2	82.819	30	84.796
	Peptide Information
	Calc. Mass	Obsrv. Mass	± da	± ppm	Start	End	Sequence			Ion	C. I. %	Modification		Result Type
					Seq.	Seq.				Score
	906.468	906.42	-0.0476	-53	535	541	EVQEVFR			14	0			Mascot
	906.468	906.42	-0.0476	-53	535	541	EVQEVFR							Mascot
	1280.65	1280.58	-0.0655	-51	364	374	SFHALAQHDVR			12	0			Mascot
	1280.65	1280.58	-0.0655	-51	364	374	SFHALAQHDVR							Mascot
	1360.72	1360.65	-0.0754	-55	339	349	DTFNLLEQRPK			16	0			Mascot
	1360.72	1360.65	-0.0754	-55	339	349	DTFNLLEQRPK							Mascot
	1906.02	1905.9	-0.1192	-63	470	488	GSAFVVPPGHPVVEIASSR							Mascot
	2176.14	2176.02	-0.1233	-57	397	416	LAVVLEGEGEVEIVCPHLGR			30	84.796	Carbamidomethyl (C)[15]		Mascot
	2176.14	2176.02	-0.1233	-57	397	416	LAVVLEGEGEVEIVCPHLGR					Carbamidomethyl (C)[15]		Mascot
Spot	Protein Name					Accession No.		Protein MW	Protein	Protein	Protein	Total Ion	Total Ion		Pep.	MS Ion	Intensity	Best Ion	Best Ion
									PI	Score	Score	Score	C. I. %		Count	Intensity	Matched	Score	C. I. %
											C. I. %
269	Plastid ADP-glucose pyrophosphorylase small subunit [Triticum aestivum]					gi|224021585		56253.8	6.4	107	100	69	100		7	25791.8	8.746	43	99.659
	Peptide Information
	Calc. Mass	Obsrv. Mass	± da	± ppm	Start	End	Sequence			Ion	C. I. %	Modification		Result Type
					Seq.	Seq.				Score
	1017.6	1017.51	-0.0857	-84	407	415	IHHSVVGLR							Mascot
	1017.6	1017.51	-0.0857	-84	407	415	IHHSVVGLR							Mascot
	1025.59	1025.51	-0.0817	-80	301	308	HVMLQLLR					Oxidation (M)[3]		Mascot
	1032.55	1032.46	-0.0844	-82	371	379	SAPIYTQPR							Mascot
	1256.71	1256.61	-0.0965	-77	105	116	AKPAVPLGANYR							Mascot
	1384.69	1384.59	-0.0991	-72	360	370	KPIPDFSFYDR			43	99.659			Mascot
	1384.69	1384.59	-0.0991	-72	360	370	KPIPDFSFYDR							Mascot
	1573.69	1573.71	0.0183	12	19	34	ASAATAAASTSCDSFR					Carbamidomethyl (C)[12]		Mascot
	1625.86	1625.75	-0.1141	-70	133	146	IYVLTQFNSASLNR			26	83.281			Mascot
	1625.86	1625.75	-0.1141	-70	133	146	IYVLTQFNSASLNR							Mascot
Spot	Protein Name					Accession No.		Protein MW	Protein	Protein	Protein	Total Ion	Total Ion		Pep.	MS Ion	Intensity	Best Ion	Best Ion
									PI	Score	Score	Score	C. I. %		Count	Intensity	Matched	Score	C. I. %
											C. I. %
301	RecName: Full=Beta-amylase; AltName: Full=1,4-alpha-D-glucan maltohydrolase					gi|3334120		56575.1	5.24	155	100	138	100		2	3299.89	84.794	97	100
	Protein Group
	Beta-amylase [Triticum aestivum]					gi|1771782		56575.1	5.2399
	Peptide Information
	Calc. Mass	Obsrv. Mass	± da	± ppm	Start	End	Sequence			Ion	C. I. %	Modification		Result Type
					Seq.	Seq.				Score
	1016.56	1016.49	-0.0648	-64	411	418	LFGFTYLR			40	99.094			Mascot
	1016.56	1016.49	-0.0648	-64	411	418	LFGFTYLR							Mascot
	2087.06	2086.88	-0.1773	-85	129	146	NIEYLTLGVDDQPLFHGR			97	100			Mascot
	2087.06	2086.88	-0.1773	-85	129	146	NIEYLTLGVDDQPLFHGR							Mascot
Spot	Protein Name					Accession No.		Protein MW	Protein	Protein	Protein	Total Ion	Total Ion		Pep.	MS Ion	Intensity	Best Ion	Best Ion
									PI	Score	Score	Score	C. I. %		Count	Intensity	Matched	Score	C. I. %
											C. I. %
323	Globulin 3 [Triticum aestivum]					gi|215398470		66309.6	7.78	224	100	197	100		8	68754.7	46.562	63	99.997
	Peptide Information
	Calc. Mass	Obsrv. Mass	± da	± ppm	Start	End	Sequence			Ion	C. I. %	Modification		Result Type
					Seq.	Seq.				Score
	906.468	906.49	0.0218	24	535	541	EVQEVFR			21	60.815			Mascot
	906.468	906.49	0.0218	24	535	541	EVQEVFR							Mascot
	1360.72	1360.71	-0.0078	-6	339	349	DTFNLLEQRPK							Mascot
	1360.72	1360.71	-0.0078	-6	339	349	DTFNLLEQRPK							Mascot
	1565.63	1565.66	0.0257	16	446	459	GSGSESEEEQDQQR							Mascot
	1822.88	1822.9	0.0271	15	489	504	GSSNLQVVCFEINAER			62	99.996	Carbamidomethyl (C)[9]		Mascot
	1822.88	1822.9	0.0271	15	489	504	GSSNLQVVCFEINAER					Carbamidomethyl (C)[9]		Mascot
	1906.02	1906.04	0.0268	14	470	488	GSAFVVPPGHPVVEIASSR			63	99.997			Mascot
	1906.02	1906.04	0.0268	14	470	488	GSAFVVPPGHPVVEIASSR							Mascot
	2119.12	2118.96	-0.1624	-77	397	416	LAVVLEGEGEVEIVCPHLGR							Mascot
	2226.96	2227.04	0.0762	34	544	562	DQQDEGFVAGPEQQQEHER							Mascot
	2426.1	2426.11	0.0166	7	542	562	AKDQQDEGFVAGPEQQQEHER			51	99.956			Mascot
	2426.1	2426.11	0.0166	7	542	562	AKDQQDEGFVAGPEQQQEHER							Mascot
