# Supplementary material for: Proteomic Analysis Reveals Key Proteins and Phosphoproteins upon Seed Germination of Wheat (Triticum aestivum L.)
Source: Front Plant Sci. 2015 Nov 18;6:1017. doi: 10.3389/fpls.2015.01017 (PMC4649031; doi:10.3389/fpls.2015.01017)
Supplement: Supplementary file 7 [file Table7.XLSX]

## Sheet: Sheet1
Supplemental Table S7. Phosphorylated proteins information searched in P3DB database.
Spot	Protein name	Species	Accession No.	EMB/RefSeq.	P-site	Reference
6	Sucrose synthase type I	T. aestivum	gi|3393067	CAA04543.1
	Sucrose synthase 3	O. sativa	gi|1196837	AAC41682	157S	Nakagami et al., 2010
	Sucrose synthase 2	O. sativa	gi|119395214	ABL74568.1	10S、149S	Nakagami et al., 2010
	Protein sucrose synthase 2, putative, expressed	O. sativa		AAK52129.1	15S、157S	Nakagami et al., 2010
	Sucrose synthase 2, putative, expressed	O. sativa	gi|108708060	ABF95855.1	150S、151S、152S	Nakagami et al., 2010
	Sucrose synthase	M. truncatula	gi|4584692	CAB40795.1	11S	Grimsrud et al., 2010
	Sucrose synthase 4	M. truncatula	gi|357479321	XP_003609946.1	99S、611S、617T	Rose et al., 2012
	Sucrose synthase 3	M. truncatula	gi|357442429	XP_003591492.1	155S	Rose et al., 2012
	Sucrose synthase 6	M. truncatula	gi|357491757	XP_003616166.1	12S	Rose et al., 2012
	Sucrose synthase 6	M. truncatula	gi|357460723	XP_003600643.1	12S、14T、20S	Rose et al., 2012
	PREDICTED: sucrose synthase 2	V. vinifera	gi|225431790	XP_002271530	152S	Melo-Braga et al., 2012
	PREDICTED: sucrose synthase 2	V. vinifera	gi|225437428	XP_002271896.1	11S、208S	Melo-Braga et al., 2012
39/232	Serpin	T. aestivum	gi|1885346	CAA72274.1
	Serpin-like protein	M. truncatula	gi|357465383	XP_003602973.1	196S	Rose et al., 2012
82/98/141	Beta amylase, partial	T. aestivum	gi|32400764	AAP80614.1
	Beta-amylase 1	A. thaliana	gi|15229544	NP_189034.1	19S、23T、25S、26S、29S、31S、34S、52T、55S、59S、65T	Sugiyama et al., 2008; Reiland et al., 2009
	Beta-amylase	M. truncatula	gi|357484507	XP_003612541.1	130S、133S、136S、144S、153S、163S、166S、186S	Rose et al., 2012
102/301	Beta-amylase	T. aestivum	gi|1771782	CAA67128.1
	Beta-amylase 5	A. thaliana	gi|18414404	NP_567460.1	466T，467S，469S	Nakagami et al., 2010
	Beta-amylase 1	A. thaliana	gi|15229544	NP_189034.1	19S，23T，25S，26S，29S，31S，34S，52T，55S，59S，65T	Sugiyama et al., 2008; Reiland et al., 2009
	Beta-amylase 2	M. truncatula	gi|357484507	XP_003612541.1	130S，133S，136S，144S，153S，163S，166S，186S	Rose et al., 2012
269	Plastid ADP-glucose pyrophosphorylase small subunit	T. aestivum	gi|224021585	ACN32622.1
	Glucose-1-phosphate adenylyltransferase small subunit	A. thaliana	gi|15238933	NP_199641.1	231T	Nakagami et al., 2010
	Glucose-1-phosphate adenylyltransferase	M. truncatula	gi|357462397	XP_003601480.1	225S	Rose et al., 2012
	Glucose-1-phosphate adenylyltransferase large subunit 3	A. thaliana	gi|15234972	NP_195632.1	77S	Nakagami et al., 2010
	Glucose-1-phosphate adenylyltransferase	M. truncatula	gi|357480219	XP_003610395.1	446S	Rose et al., 2012
	Glucose-1-phosphate adenylyltransferase large subunit 1	A. thaliana	gi|15239684	NP_197423.1	428S	Reiland et al., 2009
